# Supplementary material for: 2-(2-Carb­oxy­eth­yl)-1,3-dioxoisoindoline-5,6-dicarb­oxy­lic acid methanol monosolvate
Source: Acta Crystallogr Sect E Struct Rep Online. 2011 Dec 14;68(Pt 1):o121. doi: 10.1107/S1600536811052755 (PMC3254468; doi:10.1107/S1600536811052755)
Supplement: Supplementary file 1 [file e-68-0o121-sup1.cif]

##############################################################################
#                                                                            #
# This CIF contains the data in a paper accepted for publication in          #
# Acta Crystallographica Section E. It conforms to the requirements of       #
# Notes for Authors for Acta Crystallographica Section E, and has been       #
# peer reviewed under the auspices of the IUCr Commission on Journals.       #
#                                                                            #
# Full details of the Crystallographic Information File format               #
# are given in the paper "The Crystallographic Information File (CIF):       #
# a New Standard Archive File for Crystallography" by S. R. Hall, F. H.      #
# Allen and I. D. Brown [Acta Cryst. (1991), A47, 655-685].                  #
#                                                                            #
# The current version of the core CIF dictionary is obtainable from          #
# ftp://ftp.iucr.org/pub/cif_core.dic.                                       #
#                                                                            #
# Software is freely available for graphical display of the structure(s)     #
# in this CIF. For information consult the CIF software page                 #
# http://www.iucr.org/resources/cif/software.                                #
#                                                                            #
# This file may be used for bona fide research purposes within the           #
# scientific community so long as proper attribution is given to the journal # 
# article from which it was obtained.                                        #
#                                                                            #
##############################################################################
data_global
_audit_creation_method     'form.cif (version 2.0)'
_journal_data_validation_number     ?
_journal_date_recd_electronic     2011-12-02
_journal_date_accepted     2011-12-07
_journal_name_full     'Acta Crystallographica, Section E'
_journal_year     2012
_journal_volume     68
_journal_issue      1
_journal_page_first     o121
_journal_page_last     o121
_journal_paper_category     QO
_journal_paper_doi     10.1107/S1600536811052755
_journal_coeditor_code     BH2403
_publ_contact_author_name     'Dr Manuel A. Fernandes'
_publ_contact_author_address
;
Molecular Sciences Institute
School of Chemistry
University of the Witwatersrand
PO Wits 2050
Johannesburg
South Africa
;
_publ_contact_author_email     Manuel.Fernandes@wits.ac.za
_publ_contact_author_fax     'Int +27 11 717 6749'
_publ_contact_author_phone     'Int +27 11 717 6723'
_publ_section_title
;
Unusual asymmetric hydrogen bonding in
2-(2-carboxyethyl)-1,3-dioxoisoindoline-5,6-dicarboxylic acid methanol
monosolvate
;
loop_
    _publ_author_name
    _publ_author_footnote
    _publ_author_address
    "Khorasani, Sanaz" .
;
Molecular Sciences Institute
School of Chemistry
University of the Witwatersrand
PO Wits 2050
Johannesburg
South Africa
;
    "Fernandes, Manuel A." .
;
Molecular Sciences Institute
School of Chemistry
University of the Witwatersrand
PO Wits 2050
Johannesburg
South Africa
;
data_I
_audit_creation_method     SHELXL97
_chemical_name_systematic
;
2-(2-carboxyethyl)-1,3-dioxoisoindoline-5,6-dicarboxylic acid
methanol monosolvate
;
_chemical_name_common     ?
_chemical_formula_moiety     'C13 H9 N O8, C H4 O'
_chemical_formula_sum     'C14 H13 N O9'
_chemical_formula_iupac     'C13 H9 N O8, C H4 O'
_chemical_formula_weight     339.25
_chemical_melting_point     ?
_symmetry_cell_setting     triclinic
_symmetry_space_group_name_H-M     'P -1'
_symmetry_space_group_name_Hall     '-P 1'
loop_
    _symmetry_equiv_pos_as_xyz
    'x, y, z'
    '-x, -y, -z'
_cell_length_a     8.7830(3)
_cell_length_b     9.7262(3)
_cell_length_c     9.9157(3)
_cell_angle_alpha     66.164(2)
_cell_angle_beta     72.830(2)
_cell_angle_gamma     77.926(2)
_cell_volume     736.35(4)
_cell_formula_units_Z     2
_cell_measurement_reflns_used     2207
_cell_measurement_theta_min     2.30
_cell_measurement_theta_max     26.51
_cell_measurement_temperature     173(2)
_exptl_crystal_description     needle
_exptl_crystal_colour     colourless
_exptl_crystal_size_max     0.44
_exptl_crystal_size_mid     0.14
_exptl_crystal_size_min     0.07
_exptl_crystal_density_diffrn     1.530
_exptl_crystal_density_meas     ?
_exptl_crystal_density_method     'not measured'
_exptl_crystal_F_000     352
_exptl_absorpt_coefficient_mu     0.131
_exptl_absorpt_correction_type     none
_exptl_absorpt_process_details     ?
_exptl_absorpt_correction_T_min     ?
_exptl_absorpt_correction_T_max     ?
_exptl_special_details     ?
_diffrn_ambient_temperature     173(2)
_diffrn_radiation_type     MoK\a
_diffrn_radiation_wavelength     0.71073
_diffrn_radiation_source     'fine-focus sealed tube'
_diffrn_radiation_monochromator     graphite
_diffrn_measurement_device_type     'Bruker APEXII CCD'
_diffrn_measurement_method     '\f and \w scans'
_diffrn_detector_area_resol_mean     ?
_diffrn_reflns_number     11822
_diffrn_reflns_av_R_equivalents     0.0526
_diffrn_reflns_av_sigmaI/netI     0.0674
_diffrn_reflns_theta_min     2.30
_diffrn_reflns_theta_max     27.99
_diffrn_reflns_theta_full     27.99
_diffrn_measured_fraction_theta_max     0.999
_diffrn_measured_fraction_theta_full     0.999
_diffrn_reflns_limit_h_min     -11
_diffrn_reflns_limit_h_max     11
_diffrn_reflns_limit_k_min     -12
_diffrn_reflns_limit_k_max     12
_diffrn_reflns_limit_l_min     -13
_diffrn_reflns_limit_l_max     13
_diffrn_standards_number     0
_diffrn_standards_interval_count     ?
_diffrn_standards_interval_time     ?
_diffrn_standards_decay_%     ?
_refine_special_details     ?
_reflns_number_total     3549
_reflns_number_gt     2193
_reflns_threshold_expression     I>2\s(I)
_refine_ls_structure_factor_coef     Fsqd
_refine_ls_matrix_type     full
_refine_ls_R_factor_all     0.0783
_refine_ls_R_factor_gt     0.0416
_refine_ls_wR_factor_gt     0.0829
_refine_ls_wR_factor_ref     0.0934
_refine_ls_goodness_of_fit_ref     0.894
_refine_ls_restrained_S_all     0.894
_refine_ls_number_reflns     3549
_refine_ls_number_parameters     222
_refine_ls_number_restraints     0
_refine_ls_number_constraints     0
_refine_ls_hydrogen_treatment     constr
_refine_ls_weighting_scheme     calc
_refine_ls_weighting_details
                 'calc w=1/[\s^2^(Fo^2^)+(0.0403P)^2^] where P=(Fo^2^+2Fc^2^)/3'
_atom_sites_solution_hydrogens     geom
_atom_sites_solution_primary     direct
_atom_sites_solution_secondary     difmap
_refine_ls_shift/su_max     0.000
_refine_ls_shift/su_mean     0.000
_refine_diff_density_max     0.297
_refine_diff_density_min     -0.233
_refine_ls_extinction_method     none
_refine_ls_extinction_coef     ?
loop_
    _atom_type_symbol
    _atom_type_description
    _atom_type_scat_dispersion_real
    _atom_type_scat_dispersion_imag
    _atom_type_scat_source
    'C' 'C' 0.0033 0.0016
                         'International Tables Vol C Tables 4.2.6.8 and 6.1.1.4'
    'H' 'H' 0.0000 0.0000
                         'International Tables Vol C Tables 4.2.6.8 and 6.1.1.4'
    'N' 'N' 0.0061 0.0033
                         'International Tables Vol C Tables 4.2.6.8 and 6.1.1.4'
    'O' 'O' 0.0106 0.0060
                         'International Tables Vol C Tables 4.2.6.8 and 6.1.1.4'
_computing_data_collection     'APEX2 (Bruker, 2005)'
_computing_cell_refinement     'SAINT (Bruker, 2005)'
_computing_data_reduction     'SAINT (Bruker, 2005)'
_computing_structure_solution     'SHELXS97 (Sheldrick, 2008)'
_computing_structure_refinement     'SHELXL97 (Sheldrick, 2008)'
_computing_molecular_graphics
;
<i>ORTEP-3</i> (Farrugia, 1997) and <i>SCHAKAL99</i> (Keller,
1999)
;
_computing_publication_material
;
<i>WinGX</i> (Farrugia, 1999) and <i>PLATON</i> (Spek, 2009)
;
loop_
    _atom_site_type_symbol
    _atom_site_label
    _atom_site_fract_x
    _atom_site_fract_y
    _atom_site_fract_z
    _atom_site_U_iso_or_equiv
    _atom_site_adp_type
    _atom_site_calc_flag
    _atom_site_refinement_flags
    _atom_site_occupancy
    _atom_site_symmetry_multiplicity
    _atom_site_disorder_assembly
    _atom_site_disorder_group
    C C1 0.9965(2) 0.8792(2) -0.28914(19) 0.0275(4) Uani d . 1 1 . .
    C C2 0.9929(2) 0.79281(19) -0.12438(17) 0.0255(4) Uani d . 1 1 . .
    H H2A 1.0792 0.8206 -0.0977 0.031 Uiso calc R 1 1 . .
    H H2B 1.0119 0.6831 -0.1046 0.031 Uiso calc R 1 1 . .
    C C3 0.8321(2) 0.8275(2) -0.02696(17) 0.0283(4) Uani d . 1 1 . .
    H H3A 0.8179 0.9358 -0.0413 0.034 Uiso calc R 1 1 . .
    H H3B 0.7459 0.8090 -0.0614 0.034 Uiso calc R 1 1 . .
    C C4 0.8660(2) 0.7795(2) 0.23163(18) 0.0256(4) Uani d . 1 1 . .
    C C5 0.81809(19) 0.66165(18) 0.38558(17) 0.0211(4) Uani d . 1 1 . .
    C C6 0.74964(19) 0.55402(19) 0.37121(18) 0.0217(4) Uani d . 1 1 . .
    C C7 0.74729(19) 0.60218(19) 0.20843(18) 0.0240(4) Uani d . 1 1 . .
    C C8 0.83220(19) 0.65153(19) 0.52394(17) 0.0226(4) Uani d . 1 1 . .
    H H8 0.8806 0.7256 0.5322 0.027 Uiso calc R 1 1 . .
    C C9 0.77322(19) 0.52920(19) 0.65146(17) 0.0208(4) Uani d . 1 1 . .
    C C10 0.70651(19) 0.41746(18) 0.63744(18) 0.0211(4) Uani d . 1 1 . .
    C C11 0.69438(19) 0.42998(18) 0.49515(17) 0.0232(4) Uani d . 1 1 . .
    H H11 0.6494 0.3552 0.4845 0.028 Uiso calc R 1 1 . .
    C C12 0.7872(2) 0.52609(19) 0.80077(18) 0.0234(4) Uani d . 1 1 . .
    C C13 0.6457(2) 0.28193(19) 0.77029(18) 0.0235(4) Uani d . 1 1 . .
    N N1 0.81581(16) 0.73687(16) 0.13388(14) 0.0243(3) Uani d . 1 1 . .
    O O1 1.13876(15) 0.87456(16) -0.38054(13) 0.0387(3) Uani d . 1 1 . .
    H H1 1.1320 0.9237 -0.4707 0.058 Uiso calc R 1 1 . .
    O O2 0.87748(15) 0.94623(17) -0.33501(13) 0.0441(4) Uani d . 1 1 . .
    O O3 0.93188(16) 0.89010(14) 0.19466(14) 0.0379(3) Uani d . 1 1 . .
    O O4 0.69235(14) 0.53863(14) 0.15292(12) 0.0312(3) Uani d . 1 1 . .
    O O5 0.64890(14) 0.55908(16) 0.88490(13) 0.0352(3) Uani d . 1 1 . .
    H H5 0.6617 0.5507 0.9686 0.053 Uiso calc R 1 1 . .
    O O6 0.91487(14) 0.50637(15) 0.83081(13) 0.0347(3) Uani d . 1 1 . .
    O O7 0.69234(15) 0.25746(15) 0.89223(13) 0.0371(3) Uani d . 1 1 . .
    H H7 0.6421 0.1897 0.9661 0.056 Uiso calc R 1 1 . .
    O O8 0.56037(15) 0.20381(14) 0.76129(13) 0.0339(3) Uani d . 1 1 . .
    C C14 0.4653(2) -0.0897(2) 0.7258(2) 0.0445(5) Uani d . 1 1 . .
    H H14A 0.4025 -0.0060 0.6629 0.067 Uiso calc R 1 1 . .
    H H14B 0.4247 -0.1853 0.7493 0.067 Uiso calc R 1 1 . .
    H H14C 0.5780 -0.0921 0.6706 0.067 Uiso calc R 1 1 . .
    O O9 0.45194(18) -0.06903(15) 0.86241(13) 0.0442(4) Uani d . 1 1 . .
    H H9 0.4789 0.0164 0.8421 0.066 Uiso calc R 1 1 . .
loop_
    _atom_site_aniso_label
    _atom_site_aniso_U_11
    _atom_site_aniso_U_22
    _atom_site_aniso_U_33
    _atom_site_aniso_U_12
    _atom_site_aniso_U_13
    _atom_site_aniso_U_23
    C1 0.0325(10) 0.0322(10) 0.0191(9) -0.0140(9) -0.0007(8) -0.0093(8)
    C2 0.0333(10) 0.0245(9) 0.0185(9) -0.0081(8) -0.0045(7) -0.0063(8)
    C3 0.0367(10) 0.0311(10) 0.0119(9) -0.0064(8) -0.0047(7) -0.0018(8)
    C4 0.0290(10) 0.0273(10) 0.0188(9) -0.0038(8) -0.0030(7) -0.0081(8)
    C5 0.0238(9) 0.0221(9) 0.0159(9) -0.0066(7) -0.0018(7) -0.0054(7)
    C6 0.0244(9) 0.0260(9) 0.0157(8) -0.0041(7) -0.0036(7) -0.0087(7)
    C7 0.0257(9) 0.0299(10) 0.0160(9) -0.0036(8) -0.0029(7) -0.0091(8)
    C8 0.0286(9) 0.0243(9) 0.0164(9) -0.0097(8) -0.0031(7) -0.0073(7)
    C9 0.0222(9) 0.0254(9) 0.0155(8) -0.0037(7) -0.0038(6) -0.0080(7)
    C10 0.0226(9) 0.0225(9) 0.0173(9) -0.0048(7) -0.0014(7) -0.0074(7)
    C11 0.0287(9) 0.0237(9) 0.0187(9) -0.0087(8) -0.0024(7) -0.0089(8)
    C12 0.0299(10) 0.0241(9) 0.0156(9) -0.0081(8) -0.0035(7) -0.0053(7)
    C13 0.0282(9) 0.0235(9) 0.0167(9) -0.0043(8) -0.0031(7) -0.0060(8)
    N1 0.0310(8) 0.0269(8) 0.0128(7) -0.0074(7) -0.0042(6) -0.0036(6)
    O1 0.0377(8) 0.0503(9) 0.0181(7) -0.0034(6) -0.0008(5) -0.0071(7)
    O2 0.0344(8) 0.0690(11) 0.0175(7) -0.0089(7) -0.0066(6) -0.0024(7)
    O3 0.0554(9) 0.0322(8) 0.0251(7) -0.0218(7) -0.0048(6) -0.0043(6)
    O4 0.0407(8) 0.0404(8) 0.0193(7) -0.0116(6) -0.0072(5) -0.0140(6)
    O5 0.0324(7) 0.0571(9) 0.0191(7) -0.0022(6) -0.0051(5) -0.0187(7)
    O6 0.0311(7) 0.0506(9) 0.0271(7) -0.0064(6) -0.0097(6) -0.0159(7)
    O7 0.0505(8) 0.0376(8) 0.0194(7) -0.0229(7) -0.0103(6) 0.0036(6)
    O8 0.0465(8) 0.0300(7) 0.0269(7) -0.0198(6) -0.0057(6) -0.0066(6)
    C14 0.0469(13) 0.0542(14) 0.0352(12) -0.0073(11) -0.0103(9) -0.0176(11)
    O9 0.0705(10) 0.0378(9) 0.0234(7) -0.0297(8) -0.0035(7) -0.0038(6)
_geom_special_details     ?
loop_
    _geom_bond_atom_site_label_1
    _geom_bond_atom_site_label_2
    _geom_bond_site_symmetry_2
    _geom_bond_distance
    _geom_bond_publ_flag
    C1 O2 . 1.217(2) ?
    C1 O1 . 1.313(2) ?
    C1 C2 . 1.499(2) ?
    C2 C3 . 1.517(2) ?
    C2 H2A . 0.9900 ?
    C2 H2B . 0.9900 ?
    C3 N1 . 1.4570(19) ?
    C3 H3A . 0.9900 ?
    C3 H3B . 0.9900 ?
    C4 O3 . 1.2014(19) ?
    C4 N1 . 1.399(2) ?
    C4 C5 . 1.493(2) ?
    C5 C8 . 1.376(2) ?
    C5 C6 . 1.383(2) ?
    C6 C11 . 1.377(2) ?
    C6 C7 . 1.493(2) ?
    C7 O4 . 1.2142(18) ?
    C7 N1 . 1.382(2) ?
    C8 C9 . 1.392(2) ?
    C8 H8 . 0.9500 ?
    C9 C10 . 1.407(2) ?
    C9 C12 . 1.509(2) ?
    C10 C11 . 1.400(2) ?
    C10 C13 . 1.495(2) ?
    C11 H11 . 0.9500 ?
    C12 O6 . 1.2013(19) ?
    C12 O5 . 1.3153(19) ?
    C13 O8 . 1.2159(18) ?
    C13 O7 . 1.3062(19) ?
    O1 H1 . 0.8400 ?
    O5 H5 . 0.8400 ?
    O7 H7 . 0.8400 ?
    C14 O9 . 1.417(2) ?
    C14 H14A . 0.9800 ?
    C14 H14B . 0.9800 ?
    C14 H14C . 0.9800 ?
    O9 H9 . 0.8400 ?
loop_
    _geom_angle_atom_site_label_1
    _geom_angle_atom_site_label_2
    _geom_angle_atom_site_label_3
    _geom_angle_site_symmetry_1
    _geom_angle_site_symmetry_3
    _geom_angle
    _geom_angle_publ_flag
    O2 C1 O1 . . 122.62(16) ?
    O2 C1 C2 . . 122.97(15) ?
    O1 C1 C2 . . 114.40(15) ?
    C1 C2 C3 . . 110.35(14) ?
    C1 C2 H2A . . 109.6 ?
    C3 C2 H2A . . 109.6 ?
    C1 C2 H2B . . 109.6 ?
    C3 C2 H2B . . 109.6 ?
    H2A C2 H2B . . 108.1 ?
    N1 C3 C2 . . 112.98(14) ?
    N1 C3 H3A . . 109.0 ?
    C2 C3 H3A . . 109.0 ?
    N1 C3 H3B . . 109.0 ?
    C2 C3 H3B . . 109.0 ?
    H3A C3 H3B . . 107.8 ?
    O3 C4 N1 . . 125.36(16) ?
    O3 C4 C5 . . 129.03(15) ?
    N1 C4 C5 . . 105.61(14) ?
    C8 C5 C6 . . 121.89(14) ?
    C8 C5 C4 . . 130.10(15) ?
    C6 C5 C4 . . 108.01(14) ?
    C11 C6 C5 . . 121.31(15) ?
    C11 C6 C7 . . 130.59(14) ?
    C5 C6 C7 . . 108.08(14) ?
    O4 C7 N1 . . 126.69(15) ?
    O4 C7 C6 . . 127.21(15) ?
    N1 C7 C6 . . 106.07(13) ?
    C5 C8 C9 . . 117.82(14) ?
    C5 C8 H8 . . 121.1 ?
    C9 C8 H8 . . 121.1 ?
    C8 C9 C10 . . 120.64(14) ?
    C8 C9 C12 . . 115.64(14) ?
    C10 C9 C12 . . 123.72(14) ?
    C11 C10 C9 . . 120.38(14) ?
    C11 C10 C13 . . 116.95(14) ?
    C9 C10 C13 . . 122.67(14) ?
    C6 C11 C10 . . 117.92(14) ?
    C6 C11 H11 . . 121.0 ?
    C10 C11 H11 . . 121.0 ?
    O6 C12 O5 . . 125.07(15) ?
    O6 C12 C9 . . 121.79(15) ?
    O5 C12 C9 . . 112.91(14) ?
    O8 C13 O7 . . 124.65(15) ?
    O8 C13 C10 . . 121.21(15) ?
    O7 C13 C10 . . 114.15(14) ?
    C7 N1 C4 . . 112.18(13) ?
    C7 N1 C3 . . 124.74(13) ?
    C4 N1 C3 . . 123.07(14) ?
    C1 O1 H1 . . 109.5 ?
    C12 O5 H5 . . 109.5 ?
    C13 O7 H7 . . 109.5 ?
    O9 C14 H14A . . 109.5 ?
    O9 C14 H14B . . 109.5 ?
    H14A C14 H14B . . 109.5 ?
    O9 C14 H14C . . 109.5 ?
    H14A C14 H14C . . 109.5 ?
    H14B C14 H14C . . 109.5 ?
    C14 O9 H9 . . 109.5 ?
loop_
    _geom_torsion_atom_site_label_1
    _geom_torsion_atom_site_label_2
    _geom_torsion_atom_site_label_3
    _geom_torsion_atom_site_label_4
    _geom_torsion_site_symmetry_1
    _geom_torsion_site_symmetry_2
    _geom_torsion_site_symmetry_3
    _geom_torsion_site_symmetry_4
    _geom_torsion
    _geom_torsion_publ_flag
    O2 C1 C2 C3 . . . . -11.2(2) ?
    O1 C1 C2 C3 . . . . 169.92(14) ?
    C1 C2 C3 N1 . . . . 174.94(14) ?
    O3 C4 C5 C8 . . . . 2.3(3) ?
    N1 C4 C5 C8 . . . . -176.91(16) ?
    O3 C4 C5 C6 . . . . -178.39(18) ?
    N1 C4 C5 C6 . . . . 2.44(18) ?
    C8 C5 C6 C11 . . . . -1.0(2) ?
    C4 C5 C6 C11 . . . . 179.60(15) ?
    C8 C5 C6 C7 . . . . 177.76(15) ?
    C4 C5 C6 C7 . . . . -1.66(18) ?
    C11 C6 C7 O4 . . . . 0.8(3) ?
    C5 C6 C7 O4 . . . . -177.83(17) ?
    C11 C6 C7 N1 . . . . 178.86(17) ?
    C5 C6 C7 N1 . . . . 0.27(18) ?
    C6 C5 C8 C9 . . . . -0.7(2) ?
    C4 C5 C8 C9 . . . . 178.53(16) ?
    C5 C8 C9 C10 . . . . 2.1(2) ?
    C5 C8 C9 C12 . . . . -178.23(15) ?
    C8 C9 C10 C11 . . . . -1.8(2) ?
    C12 C9 C10 C11 . . . . 178.56(16) ?
    C8 C9 C10 C13 . . . . 178.31(15) ?
    C12 C9 C10 C13 . . . . -1.3(2) ?
    C5 C6 C11 C10 . . . . 1.3(2) ?
    C7 C6 C11 C10 . . . . -177.13(16) ?
    C9 C10 C11 C6 . . . . 0.1(2) ?
    C13 C10 C11 C6 . . . . 179.96(14) ?
    C8 C9 C12 O6 . . . . -67.8(2) ?
    C10 C9 C12 O6 . . . . 111.82(19) ?
    C8 C9 C12 O5 . . . . 106.95(17) ?
    C10 C9 C12 O5 . . . . -73.4(2) ?
    C11 C10 C13 O8 . . . . -14.9(2) ?
    C9 C10 C13 O8 . . . . 164.96(16) ?
    C11 C10 C13 O7 . . . . 165.02(15) ?
    C9 C10 C13 O7 . . . . -15.1(2) ?
    O4 C7 N1 C4 . . . . 179.47(17) ?
    C6 C7 N1 C4 . . . . 1.36(18) ?
    O4 C7 N1 C3 . . . . 0.7(3) ?
    C6 C7 N1 C3 . . . . -177.39(14) ?
    O3 C4 N1 C7 . . . . 178.45(17) ?
    C5 C4 N1 C7 . . . . -2.34(18) ?
    O3 C4 N1 C3 . . . . -2.8(3) ?
    C5 C4 N1 C3 . . . . 176.44(14) ?
    C2 C3 N1 C7 . . . . -93.99(19) ?
    C2 C3 N1 C4 . . . . 87.39(19) ?
loop_
    _geom_hbond_atom_site_label_D
    _geom_hbond_atom_site_label_H
    _geom_hbond_atom_site_label_A
    _geom_hbond_site_symmetry_A
    _geom_hbond_distance_DH
    _geom_hbond_distance_HA
    _geom_hbond_distance_DA
    _geom_hbond_angle_DHA
    _geom_hbond_publ_flag
    O1 H1 O2 2_774 0.84 1.84 2.6784(17) 172 yes
    O5 H5 O4 1_556 0.84 1.88 2.7181(15) 178 yes
    O7 H7 O9 2_657 0.84 1.71 2.5360(17) 168 yes
    O9 H9 O8 . 0.84 1.87 2.7014(17) 169 yes
_iucr_refine_instructions_details
;
TITL 10s_sk6_0s in P-1
CELL  0.71073   8.7830   9.7262   9.9157   66.164   72.830   77.926
ZERR     2.00   0.0003   0.0003   0.0003    0.002    0.002    0.002
LATT   1
SFAC  C    H    N    O
UNIT  28   26   2    18
MERG   2
OMIT    -2.00  56.00
EQIV $1 -x+2, -y+2, -z-1
EQIV $2 x, y, z+1
EQIV $3 -x+1, -y, -z+2
HTAB O1 O2_$1
HTAB O5 O4_$2
HTAB O7 O9_$3
HTAB O9 O8
FMAP   2
PLAN    5
SIZE     0.07   0.14   0.44
ACTA
BOND   $H
CONF
L.S.   4
TEMP  -100.00
WGHT    0.040300
FVAR       0.28962
MOLE    1
C1    1    0.996546    0.879219   -0.289142    11.00000    0.03245    0.03221 =
         0.01907   -0.00933   -0.00071   -0.01404
C2    1    0.992874    0.792812   -0.124380    11.00000    0.03335    0.02449 =
         0.01852   -0.00626   -0.00447   -0.00814
AFIX  23
H2A   2    1.079213    0.820592   -0.097689    11.00000   -1.20000
H2B   2    1.011927    0.683127   -0.104587    11.00000   -1.20000
AFIX   0
C3    1    0.832056    0.827477   -0.026965    11.00000    0.03670    0.03107 =
         0.01190   -0.00183   -0.00475   -0.00640
AFIX  23
H3A   2    0.817943    0.935800   -0.041343    11.00000   -1.20000
H3B   2    0.745887    0.809034   -0.061375    11.00000   -1.20000
AFIX   0
C4    1    0.865963    0.779494    0.231628    11.00000    0.02903    0.02725 =
         0.01883   -0.00813   -0.00297   -0.00380
C5    1    0.818093    0.661652    0.385582    11.00000    0.02377    0.02206 =
         0.01589   -0.00539   -0.00176   -0.00657
C6    1    0.749644    0.554019    0.371207    11.00000    0.02436    0.02605 =
         0.01571   -0.00874   -0.00364   -0.00413
C7    1    0.747291    0.602184    0.208429    11.00000    0.02565    0.02990 =
         0.01602   -0.00907   -0.00285   -0.00363
C8    1    0.832196    0.651535    0.523940    11.00000    0.02860    0.02429 =
         0.01645   -0.00734   -0.00306   -0.00968
AFIX  43
H8    2    0.880595    0.725603    0.532174    11.00000   -1.20000
AFIX   0
C9    1    0.773217    0.529202    0.651461    11.00000    0.02220    0.02537 =
         0.01551   -0.00804   -0.00377   -0.00371
C10   1    0.706505    0.417461    0.637444    11.00000    0.02264    0.02247 =
         0.01733   -0.00741   -0.00141   -0.00483
C11   1    0.694383    0.429980    0.495153    11.00000    0.02875    0.02374 =
         0.01875   -0.00888   -0.00240   -0.00871
AFIX  43
H11   2    0.649438    0.355231    0.484480    11.00000   -1.20000
AFIX   0
C12   1    0.787235    0.526089    0.800766    11.00000    0.02986    0.02406 =
         0.01557   -0.00525   -0.00347   -0.00811
C13   1    0.645652    0.281929    0.770291    11.00000    0.02818    0.02345 =
         0.01666   -0.00599   -0.00309   -0.00429
N1    3    0.815810    0.736870    0.133879    11.00000    0.03101    0.02686 =
         0.01282   -0.00360   -0.00422   -0.00743
O1    4    1.138764    0.874564   -0.380543    11.00000    0.03767    0.05035 =
         0.01809   -0.00706   -0.00080   -0.00342
AFIX 147
H1    2    1.132023    0.923696   -0.470729    11.00000   -1.50000
AFIX   0
O2    4    0.877479    0.946232   -0.335013    11.00000    0.03437    0.06903 =
         0.01746   -0.00236   -0.00656   -0.00889
O3    4    0.931876    0.890099    0.194659    11.00000    0.05536    0.03218 =
         0.02506   -0.00432   -0.00479   -0.02185
O4    4    0.692353    0.538632    0.152921    11.00000    0.04068    0.04045 =
         0.01926   -0.01396   -0.00720   -0.01158
O5    4    0.648901    0.559078    0.884902    11.00000    0.03242    0.05707 =
         0.01914   -0.01871   -0.00512   -0.00220
AFIX 147
H5    2    0.661722    0.550743    0.968636    11.00000   -1.50000
AFIX   0
O6    4    0.914866    0.506368    0.830808    11.00000    0.03107    0.05059 =
         0.02711   -0.01593   -0.00968   -0.00638
O7    4    0.692339    0.257462    0.892233    11.00000    0.05052    0.03759 =
         0.01940    0.00355   -0.01028   -0.02285
AFIX 147
H7    2    0.642135    0.189732    0.966081    11.00000   -1.50000
AFIX   0
O8    4    0.560375    0.203815    0.761292    11.00000    0.04651    0.03000 =
         0.02694   -0.00657   -0.00575   -0.01976
MOLE    2
C14   1    0.465314   -0.089722    0.725773    11.00000    0.04687    0.05415 =
         0.03522   -0.01764   -0.01031   -0.00726
AFIX 137
H14A  2    0.402487   -0.006030    0.662945    11.00000   -1.50000
H14B  2    0.424709   -0.185306    0.749255    11.00000   -1.50000
H14C  2    0.577997   -0.092148    0.670587    11.00000   -1.50000
AFIX   0
O9    4    0.451943   -0.069028    0.862413    11.00000    0.07045    0.03777 =
         0.02338   -0.00379   -0.00353   -0.02974
AFIX 147
H9    2    0.478945    0.016354    0.842135    11.00000   -1.50000
HKLF    4
REM  10s_sk6_0s in P-1
REM R1 =  0.0416 for   2193 Fo > 4sig(Fo)  and  0.0783 for all   3549 data
REM    222 parameters refined using      0 restraints
END
WGHT      0.0403      0.0000
REM Highest difference peak  0.297,  deepest hole -0.233,  1-sigma level  0.049
Q1    1   0.8534  0.7224  0.3238  11.00000  0.05    0.30
Q2    1   0.7363  0.5751  0.2952  11.00000  0.05    0.26
Q3    1   0.7579  0.6198  0.3784  11.00000  0.05    0.24
Q4    1   0.6729  0.3596  0.7006  11.00000  0.05    0.23
Q5    1   0.7660  0.5401  0.7140  11.00000  0.05    0.21
;
