# Supplementary material for: 2-(2-Carb­oxy­eth­yl)-1,3-dioxoisoindoline-5,6-dicarb­oxy­lic acid methanol monosolvate
Source: Acta Crystallogr Sect E Struct Rep Online. 2011 Dec 14;68(Pt 1):o121. doi: 10.1107/S1600536811052755 (PMC3254468; doi:10.1107/S1600536811052755)
Supplement: Supplementary file 2 [file e-68-0o121-Isup2.hkl]

#
# h,k,l, Fc-squared, Fo-squared, sigma(Fo-squared) and status flag
#
data_I
_shelx_title ' 10s_sk6_0s in P-1'
_shelx_refln_list_code          4
_shelx_F_calc_maximum      154.94
_exptl_crystal_F_000       352.00
_reflns_d_resolution_high  0.7571
 
loop_
 _symmetry_equiv_pos_as_xyz
 'x, y, z'
 '-x, -y, -z'
 
_cell_length_a     8.7830
_cell_length_b     9.7262
_cell_length_c     9.9157
_cell_angle_alpha  66.164
_cell_angle_beta   72.830
_cell_angle_gamma  77.926
 
_shelx_F_squared_multiplier     1.000
 
loop_
 _refln_index_h
 _refln_index_k
 _refln_index_l
 _refln_F_squared_calc
 _refln_F_squared_meas
 _refln_F_squared_sigma
 _refln_observed_status
   1   0   0      707.01      567.58     57.25 o
   2   0   0     1564.94     1215.07    206.79 o
   3   0   0      116.15       98.68     18.77 o
   4   0   0       52.71       46.12      4.15 o
   5   0   0      103.95      111.21      5.71 o
   6   0   0      179.49      188.18      7.84 o
   7   0   0       75.58       78.83      5.57 o
   8   0   0       10.71       11.51      3.77 o
   9   0   0       31.73       27.56      5.24 o
  10   0   0        0.35       -0.06      5.03 o
  11   0   0       10.41       -5.60      8.58 o
 -10   1   0       18.87       17.01      6.30 o
  -9   1   0        2.86       -1.78      3.43 o
  -8   1   0       79.95       91.95      7.02 o
  -7   1   0      140.10      133.30      7.45 o
  -6   1   0      283.26      298.77     10.45 o
  -5   1   0        9.82       13.63      3.40 o
  -4   1   0      647.91      673.73     10.52 o
  -3   1   0     2488.55     2442.66     18.41 o
  -2   1   0    24007.86    23492.36    125.96 o
  -1   1   0     1301.71     1193.22     13.61 o
   0   1   0     1025.74      932.50      7.86 o
   1   1   0      175.78      165.61      2.39 o
   2   1   0      445.02      432.19      4.36 o
   3   1   0      603.20      604.70      6.15 o
   4   1   0        0.55       -0.38      1.52 o
   5   1   0      173.37      171.11      5.93 o
   6   1   0      163.40      156.60      7.20 o
   7   1   0      192.55      193.58      8.57 o
   8   1   0        2.05        1.48      3.24 o
   9   1   0        0.23        2.71      3.57 o
  10   1   0        0.78        4.88      5.52 o
  11   1   0        4.61       18.00     11.80 o
 -10   2   0        6.03        4.23      6.05 o
  -9   2   0        0.27       -0.60      4.20 o
  -8   2   0       32.32       35.28      5.73 o
  -7   2   0       88.40       91.98      7.18 o
  -6   2   0      222.75      225.98      9.40 o
  -5   2   0      402.01      432.94     11.18 o
  -4   2   0     1264.32     1335.67     23.63 o
  -3   2   0      125.57      148.30      4.66 o
  -2   2   0       22.82       26.26      1.75 o
  -1   2   0     1293.88     1249.80     11.53 o
   0   2   0      613.37      505.95     60.93 o
   1   2   0      458.96      478.13      7.70 o
   2   2   0      494.37      523.37      8.77 o
   3   2   0        4.89        5.85      1.25 o
   4   2   0      637.97      633.78      8.00 o
   5   2   0      240.55      249.94      6.80 o
   6   2   0      396.15      415.41     10.45 o
   7   2   0       62.13       68.66      6.42 o
   8   2   0        2.20        2.31      3.82 o
   9   2   0       94.93       97.76      8.62 o
  10   2   0        0.00       -3.98      5.20 o
  11   2   0       72.62       65.36     12.80 o
 -10   3   0        0.35        5.27      6.86 o
  -9   3   0        4.44        0.78      5.58 o
  -8   3   0       73.02       70.45      9.63 o
  -7   3   0       59.67       53.53      7.93 o
  -6   3   0      232.31      245.71      9.45 o
  -5   3   0       49.76       44.81      3.82 o
  -4   3   0      149.03      134.82      6.99 o
  -3   3   0      163.87      172.58      4.36 o
  -2   3   0      346.52      321.32      5.16 o
  -1   3   0      119.77      108.73      3.82 o
   0   3   0     2827.77     2695.32     99.79 o
   1   3   0     2096.71     1971.79     29.13 o
   2   3   0       90.62       64.30      4.05 o
   3   3   0       40.48       41.90      2.60 o
   4   3   0      921.16      954.11     11.45 o
   5   3   0        0.43        0.92      1.89 o
   6   3   0       19.44       17.77      3.41 o
   7   3   0       54.99       60.31      5.23 o
   8   3   0       39.79       41.54      6.12 o
   9   3   0       98.90       97.58      8.55 o
  10   3   0       14.40       25.50      7.68 o
  -9   4   0        9.94        5.12      6.20 o
  -8   4   0       23.96       14.82      6.38 o
  -7   4   0       13.65       13.05      6.08 o
  -6   4   0       74.05       82.10     11.10 o
  -5   4   0       14.81       18.24      7.51 o
  -4   4   0       19.55       22.43      6.70 o
  -3   4   0      207.17      183.74      9.46 o
  -2   4   0        7.56        6.32      1.62 o
  -1   4   0      610.04      580.42     10.08 o
   0   4   0      118.51      111.87      5.26 o
   1   4   0       22.98       34.71      5.48 o
   2   4   0     1139.44     1124.02     22.07 o
   3   4   0        3.39        6.21      2.66 o
   4   4   0        1.86        1.08      1.94 o
   5   4   0        0.19        0.21      2.18 o
   6   4   0       12.26       11.61      3.14 o
   7   4   0       83.07       91.63      6.16 o
   8   4   0      124.86      133.29      8.66 o
   9   4   0      299.39      326.25     21.71 o
  10   4   0       28.52       23.95     10.40 o
  -9   5   0        6.55       11.00     10.37 o
  -8   5   0        7.43        7.71      6.21 o
  -7   5   0        0.58        3.47      5.22 o
  -6   5   0        5.46        2.82      5.73 o
  -5   5   0        2.91       -1.08      5.28 o
  -4   5   0       26.94       31.97      8.07 o
  -3   5   0       16.76        9.19      4.41 o
  -2   5   0       16.75       17.97      2.47 o
  -1   5   0        5.63        4.90      2.46 o
   0   5   0      211.86      198.06      8.57 o
   1   5   0      566.54      553.23     13.18 o
   2   5   0      416.56      412.00     12.76 o
   3   5   0       93.58      103.35      6.25 o
   4   5   0       17.15       15.51      3.77 o
   5   5   0       32.77       30.61      4.32 o
   6   5   0       25.76       28.20      3.99 o
   7   5   0      715.18      741.97     15.17 o
   8   5   0       82.29       76.86      9.31 o
   9   5   0       60.60       65.20     12.50 o
  10   5   0       63.68       55.65     13.01 o
  -8   6   0        7.14        4.29      6.73 o
  -7   6   0       16.94       23.88      9.31 o
  -6   6   0       34.77       45.27     10.49 o
  -5   6   0        6.20        3.11      6.07 o
  -4   6   0        9.89        8.13      6.53 o
  -3   6   0       68.61       64.87      7.50 o
  -2   6   0      181.12      186.39      6.32 o
  -1   6   0       68.32       65.90      5.38 o
   0   6   0      287.14      288.76     11.13 o
   1   6   0      377.69      380.60     12.35 o
   2   6   0       91.34       78.35      7.12 o
   3   6   0      191.57      203.48      9.12 o
   4   6   0       51.33       48.50      5.41 o
   5   6   0     1071.15     1048.42     24.37 o
   6   6   0       38.92       43.87      5.79 o
   7   6   0       12.38       10.76      5.78 o
   8   6   0       57.21       69.85      9.28 o
   9   6   0       57.56       69.65     13.24 o
  10   6   0        0.75        2.21      8.77 o
  -8   7   0        0.41        0.51      7.76 o
  -7   7   0        1.77       -4.43      7.11 o
  -6   7   0        0.95       -2.10      6.35 o
  -5   7   0       67.13       60.60     11.42 o
  -4   7   0        0.11       -3.69      3.69 o
  -3   7   0       61.68       72.83      8.51 o
  -2   7   0      176.98      184.44      8.51 o
  -1   7   0      151.88      139.77      8.04 o
   0   7   0       17.70       14.79      4.70 o
   1   7   0      448.34      449.05     14.62 o
   2   7   0      246.80      256.27      9.87 o
   3   7   0      926.80      893.32     18.99 o
   4   7   0        0.01       -2.54      3.19 o
   5   7   0        5.01        2.69      4.67 o
   6   7   0       70.73       71.62      8.84 o
   7   7   0       41.54       40.08      7.89 o
   8   7   0        7.93        7.87      6.02 o
   9   7   0        5.35       10.31      9.95 o
  -7   8   0       10.71        6.91     16.63 o
  -6   8   0        8.42        9.41      8.05 o
  -5   8   0       21.93       16.71      8.59 o
  -4   8   0       38.65       44.20      8.15 o
  -3   8   0        2.41        2.79      4.49 o
  -2   8   0        0.65       -0.73      4.23 o
  -1   8   0        8.78        1.87      2.38 o
   0   8   0       13.43       11.87      4.85 o
   1   8   0      758.76      771.87     20.13 o
   2   8   0       15.80       20.21      4.58 o
   3   8   0       35.75       38.78      4.78 o
   4   8   0       57.50       56.54      6.76 o
   5   8   0       22.11       24.92      5.52 o
   6   8   0       19.17       23.83      6.96 o
   7   8   0        3.86       -1.86      5.46 o
   8   8   0        0.66       -0.89      7.33 o
  -6   9   0        5.49        4.02      9.04 o
  -5   9   0        7.77        7.16      8.56 o
  -4   9   0        1.54        1.37      5.27 o
  -3   9   0        0.39        0.06      4.53 o
  -2   9   0        0.02        1.87      5.03 o
  -1   9   0      180.06      186.30     12.94 o
   0   9   0       53.83       61.79      7.73 o
   1   9   0       30.58       28.37      6.25 o
   2   9   0       12.56        5.87      5.22 o
   3   9   0       18.76       10.99      4.81 o
   4   9   0      100.59      105.07      8.89 o
   5   9   0       12.68        8.97      4.93 o
   6   9   0       18.60       19.58      7.08 o
   7   9   0        1.32       -0.18      7.16 o
  -4  10   0        5.99       14.76      7.22 o
  -3  10   0       82.70       74.05     10.87 o
  -2  10   0       36.89       40.05      8.62 o
  -1  10   0       17.95       16.02      6.70 o
   0  10   0        1.83        5.00      5.29 o
   1  10   0       39.58       34.23      8.76 o
   2  10   0      176.80      197.33     13.92 o
   3  10   0       17.36       17.77      6.09 o
   4  10   0        2.42        0.43      4.56 o
   5  10   0        0.11        4.09      7.73 o
   6  10   0       43.97       56.42     13.12 o
  -2  11   0       17.38        8.42      6.98 o
  -1  11   0        1.81       -6.90      6.90 o
   0  11   0        9.27        7.76      8.77 o
   1  11   0       26.79       37.10     11.34 o
   2  11   0        1.49       -0.88      7.42 o
   3  11   0        3.11        9.14      6.71 o
   4  11   0       72.62       71.88     11.02 o
  -3 -11   1        0.03       -1.31      8.37 o
  -2 -11   1       71.03       94.05     15.07 o
  -1 -11   1       12.74        7.70      9.13 o
   0 -11   1       12.98       17.05     10.08 o
   1 -11   1       15.06       11.63      9.53 o
  -5 -10   1        6.97       14.65     13.05 o
  -4 -10   1       83.78       89.79     14.62 o
  -3 -10   1       19.91       15.15      7.10 o
  -2 -10   1       13.72       13.82      6.81 o
  -1 -10   1       19.31       12.46      6.47 o
   0 -10   1        0.12        5.24      7.10 o
   1 -10   1       11.63        7.00      6.20 o
   2 -10   1        0.01       -3.39      5.16 o
   3 -10   1       11.65       17.69      7.60 o
   4 -10   1       17.28       14.70      7.71 o
  -7  -9   1        0.06       -5.74      7.87 o
  -6  -9   1       75.06       78.54     14.37 o
  -5  -9   1       16.47       21.63      9.89 o
  -4  -9   1        4.91        2.87      4.63 o
  -3  -9   1        7.34        3.73      4.29 o
  -2  -9   1       10.49       16.54      6.68 o
  -1  -9   1        0.11       -3.95      4.14 o
   0  -9   1       23.20       19.14      6.27 o
   1  -9   1        2.56       -0.10      3.37 o
   2  -9   1       62.34       71.75      9.81 o
   3  -9   1       85.58       88.22     10.92 o
   4  -9   1        2.40       -0.08      5.36 o
   5  -9   1       10.44        9.22      8.13 o
  -8  -8   1      116.24      152.29     18.17 o
  -7  -8   1        0.14       -1.40      7.82 o
  -6  -8   1       34.11       19.57     12.88 o
  -5  -8   1       39.01       37.95      6.19 o
  -4  -8   1       15.40       14.67      5.06 o
  -3  -8   1        0.32        1.29      3.58 o
  -2  -8   1       91.45       90.18      7.52 o
  -1  -8   1       26.37       24.78      6.00 o
   0  -8   1       12.47       11.61      5.03 o
   1  -8   1       96.82       97.46      8.86 o
   2  -8   1       19.31       20.50      6.49 o
   3  -8   1        5.13        4.25      5.25 o
   4  -8   1       90.64       82.73     10.13 o
   5  -8   1       97.60       90.70     18.18 o
   6  -8   1        7.79        8.75      8.67 o
   7  -8   1       26.98       18.33     10.28 o
  -8  -7   1        6.32        3.69      7.93 o
  -7  -7   1       97.85       94.91     10.66 o
  -6  -7   1        0.01        4.13      5.07 o
  -5  -7   1        0.38       -0.75      4.32 o
  -4  -7   1      107.18      121.66      8.26 o
  -3  -7   1       33.98       26.02      4.84 o
  -2  -7   1      158.54      159.20     10.63 o
  -1  -7   1       74.91       66.69      8.33 o
   0  -7   1       43.30       50.66      6.74 o
   1  -7   1       19.03       18.67      5.12 o
   2  -7   1       81.61       91.13      7.06 o
   3  -7   1       30.83       29.41      6.54 o
   4  -7   1        7.33        2.24      4.51 o
   5  -7   1       59.77       54.07     11.25 o
   6  -7   1        0.28       -1.63      6.81 o
   7  -7   1       58.72       59.11     13.23 o
   8  -7   1        1.19       -3.94      7.34 o
  -9  -6   1       22.37        6.80     13.11 o
  -8  -6   1       19.21       12.37      6.84 o
  -7  -6   1        4.53        9.45      4.57 o
  -6  -6   1       20.46       20.73      4.95 o
  -5  -6   1       61.01       57.05      7.40 o
  -4  -6   1      101.66       96.34      6.98 o
  -3  -6   1      710.47      655.94     16.81 o
  -2  -6   1      161.00      166.10     10.09 o
  -1  -6   1      269.67      272.18     15.59 o
   0  -6   1       38.07       36.65      5.48 o
   1  -6   1       55.72       68.05      6.82 o
   2  -6   1       92.74       95.98      6.80 o
   3  -6   1       13.08       11.91      3.63 o
   4  -6   1       27.92       30.50      6.38 o
   5  -6   1      133.11      139.44     18.90 o
   6  -6   1        0.25       -1.11      6.00 o
   7  -6   1        0.03        2.80      5.46 o
   8  -6   1        1.12        6.47      6.55 o
 -10  -5   1        3.17       -3.81     13.11 o
  -9  -5   1       34.18       23.03     10.12 o
  -8  -5   1       63.49       76.88      9.78 o
  -7  -5   1       10.11        4.89      3.45 o
  -6  -5   1      198.37      186.08      8.18 o
  -5  -5   1      705.46      656.74     18.99 o
  -4  -5   1       59.59       61.65      5.52 o
  -3  -5   1        0.62        2.59      2.75 o
  -2  -5   1       60.77       63.00      6.28 o
  -1  -5   1        0.05        0.32      4.34 o
   0  -5   1       16.50        8.00      8.06 o
   1  -5   1      133.67      142.24      8.30 o
   2  -5   1      148.79      154.31      7.45 o
   3  -5   1      550.23      591.77     12.79 o
   4  -5   1       11.99       13.06      3.11 o
   5  -5   1        6.16       -0.13      5.58 o
   6  -5   1       48.35       62.85     10.82 o
   7  -5   1       30.05       31.71      7.73 o
   8  -5   1        2.04        3.82      5.87 o
   9  -5   1        2.83        7.59      8.34 o
 -10  -4   1        0.03       -0.34      8.13 o
  -9  -4   1        6.53        6.45     11.09 o
  -8  -4   1       68.08       77.25      6.75 o
  -7  -4   1      733.09      748.18     16.97 o
  -6  -4   1        2.76        2.19      2.87 o
  -5  -4   1      225.94      219.15      7.99 o
  -4  -4   1       44.05       51.86      4.80 o
  -3  -4   1       12.59       13.93      3.08 o
  -2  -4   1        2.31        7.81      2.67 o
  -1  -4   1     1158.60     1112.32     23.96 o
   0  -4   1     1816.88     1738.49     53.59 o
   1  -4   1     2664.76     2646.43     27.74 o
   2  -4   1       24.22       29.74      2.92 o
   3  -4   1      411.53      404.24     12.83 o
   4  -4   1       57.16       53.30      3.94 o
   5  -4   1      129.44      132.74      7.26 o
   6  -4   1       21.72       19.04      7.49 o
   7  -4   1       94.33       77.01      9.52 o
   8  -4   1        1.43       -0.96      4.93 o
   9  -4   1        0.27       -0.66      5.49 o
  10  -4   1        4.10        1.66      7.50 o
 -10  -3   1        7.03        6.09      6.47 o
  -9  -3   1      348.21      352.02     20.30 o
  -8  -3   1       92.97      100.07      8.28 o
  -7  -3   1       10.06        7.74      3.43 o
  -6  -3   1        3.41        3.72      2.45 o
  -5  -3   1        3.22        4.58      2.14 o
  -4  -3   1      298.69      314.31      6.51 o
  -3  -3   1      160.61      152.07      4.90 o
  -2  -3   1     1123.03     1053.48     24.74 o
  -1  -3   1     2726.43     2663.40     67.60 o
   0  -3   1      257.84      226.26      7.93 o
   1  -3   1        8.14       12.08      2.41 o
   2  -3   1       43.78       47.79      3.02 o
   3  -3   1      391.63      371.76      7.29 o
   4  -3   1        2.93        1.98      2.16 o
   5  -3   1       52.93       50.74      4.34 o
   6  -3   1       36.90       27.88      4.54 o
   7  -3   1       24.31       23.00      4.54 o
   8  -3   1        2.15        0.53      4.68 o
   9  -3   1        4.94        2.41      5.25 o
  10  -3   1        8.16        9.13      8.13 o
 -10  -2   1        8.47       -1.03      6.63 o
  -9  -2   1       18.42       18.86      6.64 o
  -8  -2   1        7.96        7.50      4.18 o
  -7  -2   1        8.81        6.07      3.24 o
  -6  -2   1       64.35       62.69      4.54 o
  -5  -2   1       65.75       67.29      3.67 o
  -4  -2   1      183.87      185.26      5.13 o
  -3  -2   1       59.49       57.21      2.47 o
  -2  -2   1      353.44      338.46      5.67 o
  -1  -2   1       56.88       60.05      3.92 o
   0  -2   1      527.52      510.52      8.71 o
   1  -2   1      219.76      197.00      5.48 o
   2  -2   1       16.55       26.59      2.33 o
   3  -2   1       41.27       38.23      2.75 o
   4  -2   1      112.82      100.08      5.00 o
   5  -2   1        2.60        0.88      2.74 o
   6  -2   1        2.17        4.55      3.27 o
   7  -2   1      116.75      116.40      7.78 o
   8  -2   1      105.03      110.69      8.33 o
   9  -2   1       19.09       20.67      5.85 o
  10  -2   1       13.47       14.19      6.82 o
 -10  -1   1       16.20       27.26      9.42 o
  -9  -1   1        1.01        3.58      6.30 o
  -8  -1   1       85.47       82.80      6.68 o
  -7  -1   1        1.73       -1.19      2.83 o
  -6  -1   1       13.29       12.60      3.02 o
  -5  -1   1       97.70      110.62      5.11 o
  -4  -1   1      556.55      532.87      8.24 o
  -3  -1   1     1017.84      938.27     11.28 o
  -2  -1   1       29.64       27.31      1.32 o
  -1  -1   1      228.80      217.52      2.91 o
   0  -1   1      540.22      543.56      7.82 o
   1  -1   1      936.69      850.80     10.33 o
   2  -1   1     1125.90     1066.81     13.30 o
   3  -1   1      212.45      218.55      4.39 o
   4  -1   1      627.05      657.10     10.28 o
   5  -1   1      180.49      184.05      6.89 o
   6  -1   1       90.06       91.21      6.36 o
   7  -1   1       75.80       73.33      5.81 o
   8  -1   1       24.32       25.50      4.65 o
   9  -1   1        2.92        3.50      3.56 o
  10  -1   1        3.06        1.67      5.30 o
  11  -1   1        1.35        8.48      8.26 o
 -10   0   1       13.15       21.15      8.94 o
  -9   0   1        1.31       -1.15      3.46 o
  -8   0   1      125.35      139.21      9.09 o
  -7   0   1      105.36      104.56      7.58 o
  -6   0   1       91.34       96.75      6.73 o
  -5   0   1       23.30       25.24      3.17 o
  -4   0   1      190.55      178.88      5.60 o
  -3   0   1      742.96      769.88      9.82 o
  -2   0   1       32.41       29.33      1.86 o
  -1   0   1       83.69       92.07      2.28 o
   0   0   1      444.76      421.56      3.95 o
   1   0   1      282.46      263.24      3.44 o
   2   0   1     1882.13     1823.35     42.76 o
   3   0   1      371.30      293.07     26.89 o
   4   0   1      118.08      127.20      4.71 o
   5   0   1       68.69       61.50      3.99 o
   6   0   1       17.26       17.57      3.20 o
   7   0   1       20.25       18.90      3.60 o
   8   0   1        9.85        7.34      3.30 o
   9   0   1       26.08       20.51      4.69 o
  10   0   1       15.79       13.87      5.48 o
  11   0   1        0.29        5.37      7.20 o
 -10   1   1        0.05       -0.04      5.69 o
  -9   1   1       15.89       17.64      5.46 o
  -8   1   1        1.48        2.44      3.42 o
  -7   1   1        1.23       -0.99      2.93 o
  -6   1   1       85.77       82.98      7.57 o
  -5   1   1       56.29       51.28      5.99 o
  -4   1   1      174.34      167.11      8.03 o
  -3   1   1      894.81      850.60     13.09 o
  -2   1   1     1211.10     1241.77     14.52 o
  -1   1   1      966.90      914.04      8.40 o
   0   1   1     1849.53     1817.77     23.08 o
   1   1   1      241.76      247.03      2.88 o
   2   1   1     2442.09     2272.82     15.70 o
   3   1   1      266.19      265.53      4.04 o
   4   1   1      155.57      152.40      4.57 o
   5   1   1      128.31      122.91      5.82 o
   6   1   1        0.07       -2.12      2.34 o
   7   1   1       17.21       17.46      4.10 o
   8   1   1      578.13      595.17     13.48 o
   9   1   1      109.04      103.45      7.51 o
  10   1   1       14.82       15.60      6.12 o
  11   1   1        0.76       -0.60      6.75 o
 -10   2   1        8.94       11.82      6.37 o
  -9   2   1        0.88        2.73      4.35 o
  -8   2   1       30.88       19.34      6.13 o
  -7   2   1      372.25      379.29     13.11 o
  -6   2   1        5.49        5.65      3.53 o
  -5   2   1      175.39      182.26      9.05 o
  -4   2   1     1555.09     1648.20     17.34 o
  -3   2   1       19.98       19.51      2.46 o
  -2   2   1    12795.90    12925.18     48.52 o
  -1   2   1       67.40       73.36      3.66 o
   0   2   1     4932.58     4840.30     48.17 o
   1   2   1      764.04      738.80      6.50 o
   2   2   1     6425.14     6262.94     30.23 o
   3   2   1        2.29        3.63      1.16 o
   4   2   1       13.55       13.37      1.80 o
   5   2   1      385.30      407.18     10.62 o
   6   2   1      769.40      748.80     15.70 o
   7   2   1      200.69      203.39      9.68 o
   8   2   1       88.28       99.10      7.88 o
   9   2   1        1.07        0.70      3.89 o
  10   2   1        1.31        3.30      4.81 o
  11   2   1        0.20       -5.48      5.48 o
 -10   3   1        1.95        1.26      6.09 o
  -9   3   1        3.60        6.86      5.94 o
  -8   3   1       52.15       57.12      9.15 o
  -7   3   1        7.85        5.23      4.96 o
  -6   3   1      878.91      895.61     18.54 o
  -5   3   1      578.09      604.16     11.07 o
  -4   3   1     3501.29     3577.27     62.19 o
  -3   3   1      476.84      505.26     17.11 o
  -2   3   1      722.83      784.61     18.93 o
  -1   3   1      301.82      287.83      5.55 o
   0   3   1     5968.35     5696.18     50.55 o
   1   3   1      170.43      161.14      4.02 o
   2   3   1      101.75       99.47      3.99 o
   3   3   1     1036.98     1150.06      9.02 o
   4   3   1      302.28      314.04      6.04 o
   5   3   1      249.72      240.81      6.23 o
   6   3   1       15.95       19.47      2.99 o
   7   3   1       15.40       20.96      4.51 o
   8   3   1        3.05        2.70      3.66 o
   9   3   1       32.33       33.80      6.18 o
  10   3   1        1.22        1.85      4.53 o
  11   3   1       39.80       32.84     11.96 o
  -9   4   1        8.60       10.84      6.84 o
  -8   4   1      164.55      159.17     13.53 o
  -7   4   1      301.96      286.49     16.07 o
  -6   4   1      455.85      433.22     21.53 o
  -5   4   1      706.44      700.16     25.09 o
  -4   4   1       82.86       88.88      9.73 o
  -3   4   1      258.80      240.98     13.28 o
  -2   4   1        7.50       12.31      3.59 o
  -1   4   1      261.14      269.46      5.52 o
   0   4   1      255.16      250.78      6.45 o
   1   4   1     1033.38     1090.83     19.55 o
   2   4   1     1131.63     1088.68     13.51 o
   3   4   1       13.85        9.55      1.75 o
   4   4   1      155.18      154.03      6.14 o
   5   4   1      125.83      123.11      5.15 o
   6   4   1      106.08      109.55      5.52 o
   7   4   1        6.03        4.33      2.89 o
   8   4   1       40.61       40.68      6.76 o
   9   4   1       40.01       46.52     10.79 o
  10   4   1       25.13       30.28     10.80 o
  11   4   1       62.49       43.53     12.93 o
  -9   5   1       58.39       52.96     12.77 o
  -8   5   1       75.73       67.32     10.70 o
  -7   5   1      480.06      434.78     32.31 o
  -6   5   1       22.22       13.14      7.30 o
  -5   5   1        0.04       -2.81      6.86 o
  -4   5   1        5.80        5.23      5.85 o
  -3   5   1       48.68       62.65      6.89 o
  -2   5   1      268.30      265.92     11.21 o
  -1   5   1       98.62      105.98      4.33 o
   0   5   1       19.21       20.56      3.04 o
   1   5   1       21.81       19.23      3.43 o
   2   5   1        0.52       -0.01      1.86 o
   3   5   1       15.84       20.63      2.44 o
   4   5   1       27.61       29.15      4.10 o
   5   5   1       40.38       43.28      3.58 o
   6   5   1      218.37      224.34      7.47 o
   7   5   1       68.21       68.53      5.12 o
   8   5   1        0.76        0.41      4.66 o
   9   5   1       54.20       48.81     11.57 o
  10   5   1       18.55       23.22     10.30 o
  -8   6   1        0.41        2.32      5.71 o
  -7   6   1        4.55        0.58      6.69 o
  -6   6   1        0.99       -0.49      5.72 o
  -5   6   1      158.84      164.02     14.96 o
  -4   6   1       18.43       12.46      7.07 o
  -3   6   1       55.63       47.57      6.93 o
  -2   6   1       96.66      101.53      8.34 o
  -1   6   1        3.38        3.22      2.15 o
   0   6   1        3.96        5.10      3.26 o
   1   6   1       49.35       44.17      4.94 o
   2   6   1       54.60       56.14      4.54 o
   3   6   1       29.37       29.02      3.20 o
   4   6   1      219.69      236.34      9.67 o
   5   6   1      353.38      337.02     13.83 o
   6   6   1      164.24      162.96      8.38 o
   7   6   1      178.42      180.22     11.97 o
   8   6   1      128.47      129.20     12.18 o
   9   6   1        0.01        5.48      7.54 o
  10   6   1        1.02        2.26      8.47 o
  -8   7   1        2.68       -2.02      7.46 o
  -7   7   1       22.47       28.70     10.30 o
  -6   7   1       19.39       15.82      8.42 o
  -5   7   1       16.03        8.58      7.41 o
  -4   7   1        3.25        4.71      6.53 o
  -3   7   1       11.44        4.81      4.51 o
  -2   7   1      149.56      152.06      6.31 o
  -1   7   1       92.84       60.88     24.39 o
   0   7   1      209.67      226.88     10.36 o
   1   7   1       20.42       21.30      4.52 o
   2   7   1      523.52      546.17     12.90 o
   3   7   1       10.20        9.79      2.92 o
   4   7   1      275.33      261.42     10.93 o
   5   7   1      314.18      309.13     14.46 o
   6   7   1      214.04      214.46     14.89 o
   7   7   1       25.78       35.99      7.25 o
   8   7   1        0.38       -6.07      6.07 o
   9   7   1       11.72       11.56      9.13 o
  -7   8   1        6.16        0.29      7.58 o
  -6   8   1        3.52       -2.57      7.21 o
  -5   8   1        3.03        6.65      7.59 o
  -4   8   1       17.45       23.30      9.60 o
  -3   8   1        3.78        2.36      4.56 o
  -2   8   1       60.70       66.27      8.33 o
  -1   8   1        5.04        4.44      3.26 o
   0   8   1       49.56       47.40      5.61 o
   1   8   1       37.97       42.19      5.91 o
   2   8   1      180.26      170.72      9.05 o
   3   8   1      258.52      244.40     11.18 o
   4   8   1      334.95      308.68     12.69 o
   5   8   1       13.78       16.36      5.00 o
   6   8   1        1.61       -1.74      4.56 o
   7   8   1       86.18       93.08     10.55 o
   8   8   1        0.89       -2.98      7.67 o
   9   8   1        8.36       11.27      9.36 o
  -6   9   1       13.95       23.67     10.49 o
  -5   9   1        0.80       -4.59      7.22 o
  -4   9   1       33.08       30.71     10.91 o
  -3   9   1       44.15       47.97      8.70 o
  -2   9   1       18.96       18.81      6.46 o
  -1   9   1      162.72      161.15     11.99 o
   0   9   1      152.51      151.73      9.11 o
   1   9   1       75.84       81.96      7.06 o
   2   9   1      241.66      237.63     13.54 o
   3   9   1       64.30       66.83      7.38 o
   4   9   1       82.23       86.55      8.21 o
   5   9   1      112.15      112.54      9.40 o
   6   9   1        1.09       -4.99      4.99 o
   7   9   1        0.35        2.28      5.91 o
   8   9   1       12.06       20.28      9.99 o
  -5  10   1        2.07       -3.36      9.48 o
  -4  10   1       29.64       39.16     11.74 o
  -3  10   1       51.03       44.89      9.16 o
  -2  10   1       49.24       52.22      9.02 o
  -1  10   1       47.00       41.54      8.14 o
   0  10   1       53.41       55.76      8.54 o
   1  10   1        2.86        0.94      4.76 o
   2  10   1       38.15       48.52      8.26 o
   3  10   1      174.64      188.81     11.67 o
   4  10   1        0.98        2.20      4.49 o
   5  10   1        2.83        4.23      4.91 o
   6  10   1        4.25        7.39      6.65 o
   7  10   1       18.65       18.76     10.22 o
  -3  11   1        5.41        0.07      5.72 o
  -2  11   1       19.61       13.97      7.03 o
  -1  11   1       11.53       10.52      8.51 o
   0  11   1        2.29        4.59      5.86 o
   1  11   1       55.43       54.66      9.99 o
   2  11   1        0.03       -1.66      6.68 o
   3  11   1        1.70       -4.38      4.38 o
   4  11   1        6.22        4.46      5.44 o
   5  11   1       17.06       15.31      6.30 o
   0  12   1        9.81        2.24      9.03 o
   1  12   1        0.01       -3.30      6.62 o
   2  12   1        0.87       -5.03      8.10 o
  -4 -10   2        1.85       -3.89      7.59 o
  -3 -10   2      112.49      129.97     16.82 o
  -2 -10   2       26.86       38.60      9.09 o
  -1 -10   2        1.27       -2.12      5.45 o
   0 -10   2       21.66       22.26      9.16 o
   1 -10   2        0.13       -4.42      4.48 o
   2 -10   2       36.17       39.62      9.37 o
   3 -10   2        5.32       -0.49      6.10 o
  -6  -9   2       14.22        6.20      9.01 o
  -5  -9   2       22.21       17.82     10.24 o
  -4  -9   2      184.37      203.48     19.41 o
  -3  -9   2        1.71       -0.21      5.19 o
  -2  -9   2       12.98        7.01      5.70 o
  -1  -9   2        4.73        6.06      5.34 o
   0  -9   2      100.93      104.63     10.64 o
   1  -9   2       79.28       71.16     12.29 o
   2  -9   2        1.18       -1.65      5.17 o
   3  -9   2        1.26       -1.60      5.10 o
   4  -9   2       18.98       23.91      8.05 o
   5  -9   2        2.92       -4.05      5.04 o
  -7  -8   2       21.91       43.31     12.88 o
  -6  -8   2      294.91      325.18     23.47 o
  -5  -8   2        6.88        3.81      7.49 o
  -4  -8   2       14.55       12.10      8.18 o
  -3  -8   2        5.75        7.80      4.39 o
  -2  -8   2       14.78       12.18      4.65 o
  -1  -8   2      100.09       89.63      9.20 o
   0  -8   2       55.21       47.00      7.42 o
   1  -8   2       27.57       33.00      6.83 o
   2  -8   2       13.94       16.80      6.25 o
   3  -8   2        7.01        5.20      5.30 o
   4  -8   2        4.19       11.34      6.00 o
   5  -8   2       43.49       43.77      8.98 o
   6  -8   2       22.10       29.11     10.99 o
  -8  -7   2       97.54      108.16     16.31 o
  -7  -7   2        1.77       -2.76      7.12 o
  -6  -7   2       18.97        6.58      5.88 o
  -5  -7   2       13.32       19.19      8.62 o
  -4  -7   2        2.48        5.19      3.72 o
  -3  -7   2       46.11       47.77      5.97 o
  -2  -7   2       39.18       35.98      5.52 o
  -1  -7   2        3.59        3.45      5.90 o
   0  -7   2      357.28      261.91     94.64 o
   1  -7   2       17.62       14.38      5.54 o
   2  -7   2       43.44       52.10      6.29 o
   3  -7   2       41.70       45.01      7.56 o
   4  -7   2        0.00       -0.61      4.23 o
   5  -7   2        2.14        3.90      6.94 o
   6  -7   2        0.43        2.89      7.38 o
   7  -7   2       21.13       13.83      7.42 o
  -8  -6   2        0.96        5.88      8.42 o
  -7  -6   2        4.48       11.01      5.71 o
  -6  -6   2       70.25       60.00      6.97 o
  -5  -6   2        0.11       -2.12      4.08 o
  -4  -6   2        6.21        7.27      3.63 o
  -3  -6   2        0.01       -2.83      2.83 o
  -2  -6   2      249.88      257.72     10.91 o
  -1  -6   2       98.12       90.65     10.75 o
   0  -6   2      327.16      306.50     16.71 o
   1  -6   2       23.21       25.23      5.53 o
   2  -6   2       30.57       30.91      5.94 o
   3  -6   2       68.98       72.87      6.35 o
   4  -6   2        9.55       10.42      3.60 o
   5  -6   2       71.96       67.29     11.59 o
   6  -6   2       83.68       81.22     12.83 o
   7  -6   2       32.41       36.69      8.92 o
   8  -6   2        2.10       -2.51      6.17 o
  -9  -5   2        0.12       -0.24      7.76 o
  -8  -5   2       37.91       33.23     10.30 o
  -7  -5   2        1.87        4.72      3.79 o
  -6  -5   2        0.01       -0.44      3.04 o
  -5  -5   2        0.00        2.51      3.98 o
  -4  -5   2       10.47        7.22      3.11 o
  -3  -5   2       40.06       36.36      4.45 o
  -2  -5   2      387.84      410.42     11.24 o
  -1  -5   2      185.57      183.93     13.11 o
   0  -5   2       53.15       52.04      7.84 o
   1  -5   2       40.24       45.99      5.95 o
   2  -5   2       39.11       40.01      5.72 o
   3  -5   2      155.95      157.41      7.88 o
   4  -5   2       62.67       61.78      5.54 o
   5  -5   2        5.72        4.28      3.67 o
   6  -5   2        2.46       -2.12      5.52 o
   7  -5   2       83.65       89.60     10.80 o
   8  -5   2        0.73        0.66      5.69 o
   9  -5   2        3.90        3.31      8.33 o
  -9  -4   2        8.98        7.09      7.98 o
  -8  -4   2        8.85       18.17      4.84 o
  -7  -4   2        2.45        0.60      3.06 o
  -6  -4   2       37.38       36.43      4.86 o
  -5  -4   2      173.15      167.63      7.64 o
  -4  -4   2      806.69      804.94     24.44 o
  -3  -4   2      257.26      252.70      8.38 o
  -2  -4   2       31.96       40.62      4.03 o
  -1  -4   2      387.55      394.98     16.09 o
   0  -4   2      570.00      552.25     18.19 o
   1  -4   2        0.73        2.18      3.67 o
   2  -4   2      393.69      386.34     12.29 o
   3  -4   2       97.22       92.15      5.90 o
   4  -4   2        8.94        7.86      3.03 o
   5  -4   2      105.13      112.35      7.84 o
   6  -4   2       23.67       23.04      4.29 o
   7  -4   2       17.89       19.18      6.48 o
   8  -4   2        6.70        5.09      5.64 o
   9  -4   2        2.08        3.98      5.96 o
 -10  -3   2        6.50       -2.50     12.99 o
  -9  -3   2       22.25       21.04      6.07 o
  -8  -3   2      122.02      131.08      9.58 o
  -7  -3   2        0.04       -0.44      3.01 o
  -6  -3   2       25.93       28.23      4.51 o
  -5  -3   2       82.24       93.02      5.96 o
  -4  -3   2      288.89      297.22      6.72 o
  -3  -3   2      127.57      147.60      4.90 o
  -2  -3   2      480.91      505.33     10.23 o
  -1  -3   2      183.12      162.73     10.28 o
   0  -3   2      958.42     1037.91     46.08 o
   1  -3   2      858.01      849.04     19.40 o
   2  -3   2       39.94       38.72      4.49 o
   3  -3   2      118.26      121.65      5.92 o
   4  -3   2       29.49       15.73      3.89 o
   5  -3   2       11.80       12.26      3.52 o
   6  -3   2       30.10       29.09      4.74 o
   7  -3   2       24.94       24.78      4.79 o
   8  -3   2       52.18       55.11      8.70 o
   9  -3   2       12.23       14.11      5.68 o
  10  -3   2        0.02       -5.17      7.69 o
 -10  -2   2       46.42       37.24     11.09 o
  -9  -2   2       13.15       14.27      8.07 o
  -8  -2   2       11.06        8.21      4.70 o
  -7  -2   2        8.89        5.53      3.75 o
  -6  -2   2      324.67      338.97     10.75 o
  -5  -2   2       33.85       37.27      3.41 o
  -4  -2   2       55.29       48.79      3.11 o
  -3  -2   2      650.98      681.18      8.09 o
  -2  -2   2     2020.21     2127.36     16.47 o
  -1  -2   2     2814.51     2859.90     28.74 o
   0  -2   2     1391.13     1349.16     22.55 o
   1  -2   2      329.12      313.93      8.88 o
   2  -2   2      581.46      536.69     15.84 o
   3  -2   2       47.46       47.86      3.28 o
   4  -2   2       23.45       21.99      3.44 o
   5  -2   2      327.30      326.70     10.07 o
   6  -2   2      213.72      195.73      8.87 o
   7  -2   2       64.62       80.56      6.73 o
   8  -2   2        2.05       -0.71      3.07 o
   9  -2   2        0.01       -3.78      3.95 o
  10  -2   2        4.94        9.69      6.51 o
 -10  -1   2       29.25       30.48     10.24 o
  -9  -1   2        2.71        1.84      6.30 o
  -8  -1   2      112.46      139.16     15.62 o
  -7  -1   2      115.48      119.73      7.16 o
  -6  -1   2      181.30      187.98      7.09 o
  -5  -1   2       98.17      108.97      4.84 o
  -4  -1   2     1019.39     1028.70     16.66 o
  -3  -1   2      907.38      911.15      8.57 o
  -2  -1   2       29.09       33.89      2.35 o
  -1  -1   2       57.04       65.43      2.22 o
   0  -1   2     1348.18     1309.71     16.81 o
   1  -1   2       60.92       58.71      3.57 o
   2  -1   2      384.23      278.72     35.20 o
   3  -1   2     1847.89     1845.04     24.92 o
   4  -1   2        7.05        5.71      1.92 o
   5  -1   2      209.57      194.47      7.14 o
   6  -1   2        0.21       -1.54      2.44 o
   7  -1   2       33.69       30.54      4.47 o
   8  -1   2       42.04       46.93      5.41 o
   9  -1   2        1.47       -1.08      3.85 o
  10  -1   2       23.81       28.94      7.96 o
  11  -1   2        6.56       15.01      8.62 o
 -10   0   2        0.22        0.64      5.56 o
  -9   0   2       21.10       33.03      7.73 o
  -8   0   2       69.54       73.00      7.32 o
  -7   0   2        4.33        0.40      3.27 o
  -6   0   2      358.36      341.52     10.13 o
  -5   0   2       94.03      104.98      5.61 o
  -4   0   2        6.49        8.35      2.43 o
  -3   0   2       14.06       12.54      2.29 o
  -2   0   2     1014.52     1002.37     10.29 o
  -1   0   2       69.24       61.00      2.62 o
   0   0   2     3811.80     3796.48     34.60 o
   1   0   2       22.48       18.29      1.32 o
   2   0   2      696.30      706.34      6.38 o
   3   0   2        0.11       -0.91      1.16 o
   4   0   2      197.03      187.30      5.44 o
   5   0   2      263.52      249.64      7.01 o
   6   0   2       46.08       47.04      4.11 o
   7   0   2       13.58       16.93      3.51 o
   8   0   2        6.76        8.36      3.41 o
   9   0   2      149.74      159.47     10.44 o
  10   0   2       16.40       14.70      5.63 o
  11   0   2        9.90       11.33      8.05 o
 -10   1   2        8.40       11.62      7.17 o
  -9   1   2        1.62        2.40      5.40 o
  -8   1   2       44.78       33.33      5.40 o
  -7   1   2       23.63       33.90      5.39 o
  -6   1   2       82.30       75.37      7.72 o
  -5   1   2       82.53       85.22      6.37 o
  -4   1   2      609.71      573.20     12.62 o
  -3   1   2      805.39      824.55     15.35 o
  -2   1   2     3819.34     3867.44     24.68 o
  -1   1   2       63.67       54.30      8.04 o
   0   1   2       62.33       67.32      1.98 o
   1   1   2      319.46      312.10      3.61 o
   2   1   2      438.55      387.48      6.13 o
   3   1   2      145.79      160.57      3.07 o
   4   1   2      252.21      248.32      4.83 o
   5   1   2        2.56        0.73      1.49 o
   6   1   2        0.29       -0.21      2.21 o
   7   1   2      294.70      302.40      8.88 o
   8   1   2       79.54       80.25      6.15 o
   9   1   2        0.91       -0.24      3.81 o
  10   1   2        0.23        0.72      4.19 o
  11   1   2       12.38       10.94      6.78 o
 -10   2   2       26.10       45.64     12.12 o
  -9   2   2        0.07        2.68      4.61 o
  -8   2   2        3.18       -1.16      3.93 o
  -7   2   2        4.28        5.01      4.02 o
  -6   2   2      117.19      117.32      7.77 o
  -5   2   2       15.01        9.94      5.01 o
  -4   2   2     1065.19     1078.37     21.91 o
  -3   2   2        0.44       -0.90      2.03 o
  -2   2   2        0.89        0.81      1.65 o
  -1   2   2       12.26       14.57      1.84 o
   0   2   2      408.26      414.41     11.26 o
   1   2   2       28.18       32.51      2.53 o
   2   2   2       82.52       89.52      2.48 o
   3   2   2      202.31      176.90      3.92 o
   4   2   2       26.36       29.67      2.07 o
   5   2   2      166.01      178.55      5.91 o
   6   2   2       16.00       11.69      2.84 o
   7   2   2       87.30       94.04      7.12 o
   8   2   2      107.89      115.47      6.85 o
   9   2   2        0.04       -0.63      3.75 o
  10   2   2        0.60        0.38      4.42 o
  11   2   2       14.90        7.52      5.56 o
  -9   3   2        3.76        7.08      5.44 o
  -8   3   2       23.58       26.61      7.23 o
  -7   3   2       96.98       88.72      9.90 o
  -6   3   2       12.90       15.99      4.72 o
  -5   3   2        1.91        4.49      2.66 o
  -4   3   2       13.89       16.60      2.81 o
  -3   3   2      506.20      476.80      7.85 o
  -2   3   2      278.65      292.91      5.34 o
  -1   3   2      168.27      180.59      4.37 o
   0   3   2      178.39      201.22      4.23 o
   1   3   2     6811.16     6754.46     75.46 o
   2   3   2     2295.48     2272.15     23.24 o
   3   3   2       31.55       37.23      2.20 o
   4   3   2       89.45       93.40      3.54 o
   5   3   2       81.21      104.80      4.45 o
   6   3   2       96.50       99.03      5.47 o
   7   3   2       10.84       10.96      3.84 o
   8   3   2        1.21        0.74      3.49 o
   9   3   2       66.74       64.62      7.38 o
  10   3   2       15.45        9.45      5.03 o
  11   3   2       34.22       28.65      9.06 o
  -9   4   2        0.07       -0.47      5.84 o
  -8   4   2        9.68        5.92      5.68 o
  -7   4   2        0.01        1.02      4.76 o
  -6   4   2        0.50        3.37      5.80 o
  -5   4   2       26.00       27.36      7.62 o
  -4   4   2      709.43      662.64     23.01 o
  -3   4   2      196.40      209.67     13.05 o
  -2   4   2       44.10       40.24      6.45 o
  -1   4   2      658.87      655.49      9.01 o
   0   4   2       56.29       49.39      3.08 o
   1   4   2       40.52       52.28      3.15 o
   2   4   2      769.06      770.50     12.86 o
   3   4   2     1282.24     1360.68     14.74 o
   4   4   2      476.03      485.76      6.45 o
   5   4   2      253.75      266.88      6.02 o
   6   4   2        3.30        0.00      2.45 o
   7   4   2        1.25        3.67      3.23 o
   8   4   2      239.05      246.97     10.98 o
   9   4   2        1.78        2.69      5.16 o
  10   4   2        4.44        8.36      6.51 o
  11   4   2        4.48       -5.47      8.02 o
  -9   5   2        8.85       17.71      9.84 o
  -8   5   2       96.05      100.48     12.24 o
  -7   5   2       28.32       20.38      8.56 o
  -6   5   2      208.77      199.14     16.52 o
  -5   5   2       36.00       35.47      8.89 o
  -4   5   2        0.69       -1.45      4.53 o
  -3   5   2       69.55       61.44      8.56 o
  -2   5   2      702.91      697.93     17.53 o
  -1   5   2       46.06       48.87      2.99 o
   0   5   2      291.37      284.73      6.85 o
   1   5   2     1493.97     1581.93     28.60 o
   2   5   2       71.67       62.93      3.51 o
   3   5   2       31.46       40.93      4.21 o
   4   5   2        2.77        6.74      3.50 o
   5   5   2      343.85      358.31      9.48 o
   6   5   2        8.13       11.79      2.40 o
   7   5   2       77.95       79.38      5.91 o
   8   5   2       32.41       24.39      8.37 o
   9   5   2       40.47       46.41     10.79 o
  10   5   2       71.00       82.50     14.32 o
  11   5   2        3.69       -1.30      8.19 o
  -8   6   2       33.91       22.98      8.35 o
  -7   6   2       19.59        7.81      7.98 o
  -6   6   2        5.21        1.12      5.84 o
  -5   6   2       52.48       52.32     10.50 o
  -4   6   2      141.23      144.53     15.74 o
  -3   6   2       29.00       28.39      7.50 o
  -2   6   2       96.67      104.17      8.47 o
  -1   6   2       79.12       89.40      8.72 o
   0   6   2       19.20       22.28      3.45 o
   1   6   2      315.72      327.63      9.16 o
   2   6   2      382.62      424.04      9.34 o
   3   6   2      613.89      579.22     14.35 o
   4   6   2       57.45       53.20      5.36 o
   5   6   2      185.19      200.65     10.80 o
   6   6   2       12.04       11.17      3.26 o
   7   6   2      166.34      158.63     10.80 o
   8   6   2       33.55       29.31      9.14 o
   9   6   2       50.28       58.45     11.98 o
  10   6   2       19.42       18.86      9.99 o
  -8   7   2        0.01       -0.14      7.40 o
  -7   7   2        0.12       -2.20      6.80 o
  -6   7   2       40.19       37.63     10.62 o
  -5   7   2      140.30      145.88     15.34 o
  -4   7   2        7.83        4.33      6.02 o
  -3   7   2        8.56       13.47      5.27 o
  -2   7   2        7.86        8.30      4.37 o
  -1   7   2       17.86       13.05      2.87 o
   0   7   2       81.06       85.11      5.91 o
   1   7   2      374.26      386.74     10.86 o
   2   7   2       40.25       39.23      4.13 o
   3   7   2      126.05      127.39      9.11 o
   4   7   2        9.04        7.14      3.64 o
   5   7   2      108.06      112.56     11.86 o
   6   7   2       16.16       13.69      5.32 o
   7   7   2       49.85       36.24      7.09 o
   8   7   2       20.53       20.00      8.96 o
   9   7   2        4.45        1.00      7.33 o
  10   7   2        1.48       -1.44      9.00 o
  -7   8   2        5.14        2.32      7.54 o
  -6   8   2        5.35        9.86      7.85 o
  -5   8   2        0.22       -5.31      6.24 o
  -4   8   2       21.25       21.08     11.68 o
  -3   8   2        0.18        7.79      4.90 o
  -2   8   2       34.52       35.48      6.90 o
  -1   8   2        0.63        0.15      2.49 o
   0   8   2        9.78       13.93      3.62 o
   1   8   2       89.15       98.92      6.78 o
   2   8   2        0.22        0.84      2.82 o
   3   8   2      208.38      206.93     12.01 o
   4   8   2      136.87      135.78      8.89 o
   5   8   2      160.67      156.52      9.63 o
   6   8   2       50.10       40.85      7.60 o
   7   8   2        5.44        0.24      5.18 o
   8   8   2       19.00       31.83     15.38 o
   9   8   2       25.67       25.73     13.23 o
  -6   9   2        4.26        3.68      7.61 o
  -5   9   2       11.91       14.22      9.29 o
  -4   9   2        0.44       -5.10      5.10 o
  -3   9   2        2.05        1.88      4.89 o
  -2   9   2       36.65       37.32      7.72 o
  -1   9   2        0.05        2.79      4.41 o
   0   9   2      129.26      140.28      8.31 o
   1   9   2       32.82       30.33      4.51 o
   2   9   2      181.61      183.14     11.80 o
   3   9   2      141.00      131.79     10.70 o
   4   9   2       53.18       42.79      6.39 o
   5   9   2        0.75        2.92      3.99 o
   6   9   2       36.44       47.52      8.36 o
   7   9   2       15.91       14.03      6.58 o
   8   9   2       32.43       29.28     17.64 o
   9   9   2       17.51       29.53     11.27 o
  -5  10   2        3.40        2.21      9.90 o
  -4  10   2       23.91       19.03      9.28 o
  -3  10   2        1.46        5.28      5.83 o
  -2  10   2       57.18       15.54     17.58 o
  -1  10   2        9.23        6.41      4.99 o
   0  10   2      181.73      183.85     12.62 o
   1  10   2       47.38       47.36      6.74 o
   2  10   2       27.09       20.68      6.57 o
   3  10   2       11.72       15.93      6.17 o
   4  10   2       20.99       20.34      5.79 o
   5  10   2        6.94        4.74      4.76 o
   6  10   2       18.74       17.94      6.97 o
   7  10   2        0.35        3.25      7.58 o
   8  10   2       47.31       37.54     12.65 o
  -3  11   2       11.85       13.05      7.23 o
  -2  11   2      139.17      142.79     13.51 o
  -1  11   2        0.10       -0.81      7.08 o
   0  11   2       48.48       46.73      9.53 o
   1  11   2       13.18       15.44      6.72 o
   2  11   2       74.05       60.84     12.28 o
   3  11   2       14.39       17.38      6.72 o
   4  11   2       17.07       13.02      5.94 o
   5  11   2        2.36        2.74      5.30 o
   6  11   2       14.73       12.74      7.35 o
  -1  12   2       19.42        9.06      9.48 o
   0  12   2       44.87       41.48     12.30 o
   1  12   2       11.16       10.66      7.21 o
   2  12   2        0.99        4.67      6.18 o
   3  12   2        0.04       -0.67      6.18 o
   4  12   2        2.81        1.59      5.53 o
  -2 -10   3        3.93        7.98      9.20 o
  -1 -10   3        0.00        0.61      8.50 o
   0 -10   3        0.42        2.15     10.49 o
   1 -10   3       13.45       14.21      7.61 o
  -5  -9   3       19.47       26.09     11.76 o
  -4  -9   3        0.10       -6.95      7.43 o
  -3  -9   3       12.90       13.52      9.48 o
  -2  -9   3        0.01       -1.07      7.24 o
  -1  -9   3        0.03        0.51      5.30 o
   0  -9   3       34.73       15.70     16.08 o
   1  -9   3        7.05        2.66      6.89 o
   2  -9   3        5.04        2.07      5.93 o
   3  -9   3       56.15       66.67     10.47 o
   4  -9   3        3.27        4.89      6.43 o
  -6  -8   3        1.03        4.40     11.92 o
  -5  -8   3      166.49      194.09     19.80 o
  -4  -8   3        0.11        4.14      7.67 o
  -3  -8   3        0.15        1.51      7.06 o
  -2  -8   3       22.06       26.38      7.14 o
  -1  -8   3       52.13       62.51      8.88 o
   0  -8   3       20.77       19.75      6.54 o
   1  -8   3       36.83       34.98      7.70 o
   2  -8   3       30.37       24.63      7.29 o
   3  -8   3       85.26      100.00     11.04 o
   4  -8   3        8.65        8.32      5.97 o
   5  -8   3       29.81       39.52     11.84 o
   6  -8   3        7.59       13.74      7.74 o
  -7  -7   3      139.41      141.54     24.50 o
  -6  -7   3        1.60        2.59      5.27 o
  -5  -7   3       24.32       23.61      9.71 o
  -4  -7   3       51.93       49.34     11.34 o
  -3  -7   3        0.04       -0.47      4.33 o
  -2  -7   3       36.63       40.05      7.14 o
  -1  -7   3       53.78       42.77      9.64 o
   0  -7   3       54.62       44.68      9.52 o
   1  -7   3       59.03       58.76     12.75 o
   2  -7   3      377.63      408.55     17.04 o
   3  -7   3        0.25        4.75      4.07 o
   4  -7   3        1.16        2.78      5.11 o
   5  -7   3        0.02        3.80      5.06 o
   6  -7   3        3.66       -0.24      5.37 o
   7  -7   3        1.83       -2.89      6.07 o
  -8  -6   3        2.00        1.60      9.01 o
  -7  -6   3       10.70        9.24      6.68 o
  -6  -6   3       64.84       67.40     13.33 o
  -5  -6   3       47.19       38.52     10.32 o
  -4  -6   3       16.85       19.37      8.33 o
  -3  -6   3      135.06      124.88      7.60 o
  -2  -6   3        9.04       11.78      3.86 o
  -1  -6   3      168.45      188.79     15.25 o
   0  -6   3      244.43      246.99     16.34 o
   1  -6   3       49.70       55.21      7.44 o
   2  -6   3        0.02        0.87      4.12 o
   3  -6   3        9.41       11.85      4.49 o
   4  -6   3      137.96      157.04      9.08 o
   5  -6   3       13.63       17.98      6.20 o
   6  -6   3        5.47       -1.16      6.36 o
   7  -6   3       54.88       43.62      9.24 o
   8  -6   3        3.31        4.91      6.72 o
  -8  -5   3        3.05        6.48      6.38 o
  -7  -5   3       14.33       17.89      5.67 o
  -6  -5   3       28.96       29.28      7.24 o
  -5  -5   3      164.22      157.50      9.33 o
  -4  -5   3       56.57       56.94      6.81 o
  -3  -5   3       68.97       79.00      5.78 o
  -2  -5   3      150.35      147.29      8.79 o
  -1  -5   3       29.75       27.21      7.36 o
   0  -5   3        1.51        4.98      5.43 o
   1  -5   3       77.92       77.24      9.44 o
   2  -5   3       26.07       24.24      5.52 o
   3  -5   3       86.66       86.14      6.67 o
   4  -5   3       70.72       73.20      6.30 o
   5  -5   3       87.16       95.72      8.25 o
   6  -5   3       34.28       41.54      8.03 o
   7  -5   3      102.07      113.11     11.60 o
   8  -5   3       26.83       16.61      7.30 o
   9  -5   3        0.21       -2.27     10.49 o
  -9  -4   3       10.43        0.83     12.64 o
  -8  -4   3       50.88       51.85      7.75 o
  -7  -4   3       41.10       45.69      7.02 o
  -6  -4   3      151.66      157.79      8.41 o
  -5  -4   3       68.94       75.78      6.02 o
  -4  -4   3       11.17       11.64      4.55 o
  -3  -4   3       10.17        8.41      2.44 o
  -2  -4   3       51.96       50.48      4.25 o
  -1  -4   3      114.35      105.63     10.28 o
   0  -4   3      710.55      720.11     35.59 o
   1  -4   3        7.41        9.54      5.14 o
   2  -4   3      137.25      145.17     10.82 o
   3  -4   3       74.87       59.91      5.33 o
   4  -4   3       55.05       53.61      5.15 o
   5  -4   3        0.06       -0.36      3.06 o
   6  -4   3       97.52       99.79      7.46 o
   7  -4   3       21.11       19.02      6.57 o
   8  -4   3        0.49        0.90      5.47 o
   9  -4   3        4.33        2.48      6.85 o
  -9  -3   3        4.32        0.95      5.60 o
  -8  -3   3       36.23       41.41      8.17 o
  -7  -3   3       62.47       64.52      6.55 o
  -6  -3   3       69.10       62.57      5.99 o
  -5  -3   3       53.94       54.16      5.19 o
  -4  -3   3        4.95        4.18      2.50 o
  -3  -3   3       45.88       49.87      3.20 o
  -2  -3   3      155.96      170.55      5.05 o
  -1  -3   3      103.45       90.58      5.18 o
   0  -3   3       71.99       40.06      6.30 o
   1  -3   3       10.68       10.62      4.38 o
   2  -3   3       32.42       54.12      6.67 o
   3  -3   3      155.69      148.32      6.89 o
   4  -3   3      464.39      447.42     11.21 o
   5  -3   3      327.41      329.14     11.18 o
   6  -3   3        1.44       -0.58      3.25 o
   7  -3   3       31.54       25.67      5.07 o
   8  -3   3       50.45       42.30      8.08 o
   9  -3   3        1.16        7.53      5.80 o
  10  -3   3       19.44       14.51      9.25 o
  -9  -2   3        0.16       -1.55      5.50 o
  -8  -2   3       12.30        7.48      5.20 o
  -7  -2   3       82.83       99.76     10.09 o
  -6  -2   3      101.56      106.66      7.09 o
  -5  -2   3       45.28       44.47      4.88 o
  -4  -2   3        2.31       -2.28      2.28 o
  -3  -2   3      107.94       98.77      4.79 o
  -2  -2   3      113.48      135.07      4.19 o
  -1  -2   3       31.63       40.40      3.16 o
   0  -2   3      329.95      390.40     11.54 o
   1  -2   3      891.59      891.38     30.94 o
   2  -2   3        3.59        3.11      2.75 o
   3  -2   3     1141.64     1099.74     19.46 o
   4  -2   3        5.47        3.61      2.85 o
   5  -2   3        9.21        9.37      3.31 o
   6  -2   3      100.43      109.00      7.27 o
   7  -2   3       91.16      101.81      7.44 o
   8  -2   3       73.05       69.56      6.56 o
   9  -2   3        1.46       11.32      5.93 o
  10  -2   3        1.95       -2.60      5.13 o
  -9  -1   3        5.40       -1.10      6.33 o
  -8  -1   3       39.03       34.65      7.65 o
  -7  -1   3       33.34       35.76      6.05 o
  -6  -1   3      121.99      124.24      6.46 o
  -5  -1   3       16.42       18.71      2.64 o
  -4  -1   3      714.34      744.51     13.82 o
  -3  -1   3       33.21       31.83      3.00 o
  -2  -1   3      676.34      756.15     11.67 o
  -1  -1   3      354.05      353.70      6.65 o
   0  -1   3     3274.02     3192.20     35.95 o
   1  -1   3      298.90      289.67     10.08 o
   2  -1   3      484.25      433.69      7.75 o
   3  -1   3        0.13        0.31      1.21 o
   4  -1   3     1116.06     1112.71     14.70 o
   5  -1   3      169.84      167.99      5.77 o
   6  -1   3        1.51       -0.54      2.31 o
   7  -1   3        6.89        8.07      3.35 o
   8  -1   3       28.98       31.21      6.78 o
   9  -1   3       41.24       39.09      6.92 o
  10  -1   3        1.99        0.94      5.34 o
  11  -1   3        1.13        8.20      7.95 o
 -10   0   3        1.34        5.48      9.90 o
  -9   0   3        4.56       -1.55      5.61 o
  -8   0   3      116.95      110.01     10.76 o
  -7   0   3       27.22       22.82      5.50 o
  -6   0   3       18.68       20.95      3.79 o
  -5   0   3       19.26       16.79      3.26 o
  -4   0   3      362.37      363.38      8.26 o
  -3   0   3      582.47      590.53      7.68 o
  -2   0   3       63.03       68.87      3.49 o
  -1   0   3      143.22      136.19      3.37 o
   0   0   3     1883.70     1818.90     22.58 o
   1   0   3       11.77       11.70      1.49 o
   2   0   3        0.42        2.85      1.46 o
   3   0   3      322.81      340.12      5.54 o
   4   0   3      567.62      564.01      6.78 o
   5   0   3      178.62      163.67      4.95 o
   6   0   3        3.23        2.16      2.05 o
   7   0   3       81.89       77.80      5.38 o
   8   0   3      129.19      129.88      7.00 o
   9   0   3        5.25        4.25      3.91 o
  10   0   3        3.25       -0.09      4.79 o
  11   0   3       11.39       12.27      8.38 o
  -9   1   3       10.26        5.67      6.02 o
  -8   1   3       68.47       63.46      9.09 o
  -7   1   3        1.04       -0.06      3.29 o
  -6   1   3      114.01      112.89      6.77 o
  -5   1   3       14.20       12.01      3.85 o
  -4   1   3       50.00       44.64      5.04 o
  -3   1   3        5.45        5.92      3.30 o
  -2   1   3      861.16      788.93     15.20 o
  -1   1   3        2.71        3.45      1.48 o
   0   1   3      195.28      207.18      6.47 o
   1   1   3      440.68      426.86     12.14 o
   2   1   3      715.26      748.34      7.72 o
   3   1   3      353.09      334.23      4.77 o
   4   1   3       23.93       29.14      2.50 o
   5   1   3      473.51      476.18      8.90 o
   6   1   3      148.34      151.98      5.25 o
   7   1   3        1.12       -2.34      2.41 o
   8   1   3       16.94       11.19      3.69 o
   9   1   3        4.90        6.39      4.37 o
  10   1   3       97.57      102.89      9.73 o
  11   1   3        0.02        0.76      5.58 o
  -9   2   3        8.02       11.79      7.20 o
  -8   2   3       65.39       62.81      9.50 o
  -7   2   3        8.86        3.73      4.81 o
  -6   2   3       26.06       20.31      5.64 o
  -5   2   3       27.56       35.68      7.24 o
  -4   2   3       15.92        8.12      4.21 o
  -3   2   3      181.39      196.78      8.80 o
  -2   2   3      302.54      314.61      7.95 o
  -1   2   3       41.05       45.67      2.91 o
   0   2   3      350.72      386.38      5.38 o
   1   2   3      305.41      228.43     36.74 o
   2   2   3      272.72      267.91      4.14 o
   3   2   3        5.56        1.08      2.50 o
   4   2   3      888.08      888.14     14.23 o
   5   2   3      443.25      444.53     14.47 o
   6   2   3       22.04       24.53      2.46 o
   7   2   3       17.82       19.76      3.32 o
   8   2   3      315.70      318.11     12.75 o
   9   2   3       11.68        8.89      4.69 o
  10   2   3        1.60        4.30      4.63 o
  11   2   3        7.14       10.73      5.86 o
  -9   3   3       15.49       23.26      8.15 o
  -8   3   3        0.02        2.46      5.42 o
  -7   3   3        9.05       10.04      5.46 o
  -6   3   3       70.26       78.83      7.85 o
  -5   3   3        0.04       -1.27      3.67 o
  -4   3   3      152.44      163.86      8.82 o
  -3   3   3      110.40      100.88      5.65 o
  -2   3   3     1027.51     1026.97     19.73 o
  -1   3   3        0.90        1.14      1.62 o
   0   3   3       29.32       33.03      2.29 o
   1   3   3      250.53      230.01      4.40 o
   2   3   3      274.15      290.47      4.81 o
   3   3   3      222.98      263.28      5.12 o
   4   3   3      826.79      799.64     12.97 o
   5   3   3      348.85      402.35     10.57 o
   6   3   3        2.38        4.29      2.13 o
   7   3   3       52.34       56.18      6.06 o
   8   3   3        3.72        8.98      3.97 o
   9   3   3       29.73       25.35      5.74 o
  10   3   3        0.57       -0.58      4.26 o
  11   3   3        0.24       -2.01      5.92 o
  -9   4   3        2.28        3.77      7.74 o
  -8   4   3       11.26       10.06      6.87 o
  -7   4   3        3.09        0.80      4.68 o
  -6   4   3       93.85      103.76     12.93 o
  -5   4   3       31.65       33.54      5.04 o
  -4   4   3      104.59      109.86      5.03 o
  -3   4   3       12.81       11.99      2.38 o
  -2   4   3       14.66       17.75      2.31 o
  -1   4   3        0.06        0.36      1.36 o
   0   4   3       86.23       87.79      3.71 o
   1   4   3      274.61      245.17      6.09 o
   2   4   3      151.31      162.06      3.82 o
   3   4   3      281.66      329.74      6.79 o
   4   4   3      165.29      164.75      4.36 o
   5   4   3      664.09      724.64     10.65 o
   6   4   3       81.66       86.38      4.16 o
   7   4   3        0.50        2.03      3.05 o
   8   4   3        2.24       -1.35      3.21 o
   9   4   3        1.23        1.33      4.89 o
  10   4   3      199.64      208.50     15.17 o
  11   4   3       57.53       51.56     10.18 o
  -8   5   3       29.86       21.16      7.90 o
  -7   5   3       50.67       56.07     15.26 o
  -6   5   3       57.67       64.94     11.49 o
  -5   5   3      158.98      155.43     14.40 o
  -4   5   3        0.22        1.86      5.43 o
  -3   5   3       54.80       62.36      9.16 o
  -2   5   3        1.12       -0.55      4.00 o
  -1   5   3      566.13      576.86      9.33 o
   0   5   3      147.36      146.66      5.26 o
   1   5   3       75.38       89.47      4.42 o
   2   5   3      761.13      790.97      9.47 o
   3   5   3        2.37       -1.08      2.28 o
   4   5   3        9.47        8.20      3.44 o
   5   5   3      109.04      120.18      7.47 o
   6   5   3       10.99       11.84      2.66 o
   7   5   3       10.86       10.13      3.22 o
   8   5   3      297.30      288.30     19.32 o
   9   5   3      344.19      347.37     22.12 o
  10   5   3        0.02        1.89      7.45 o
  11   5   3        0.37        1.92      8.60 o
  -8   6   3        4.03       -5.38      6.30 o
  -7   6   3       17.90       12.66      8.22 o
  -6   6   3       23.48       20.54      8.68 o
  -5   6   3       17.23       18.50      8.08 o
  -4   6   3      155.28      144.37     13.87 o
  -3   6   3      154.67      161.92     13.37 o
  -2   6   3        0.09       -1.66      4.23 o
  -1   6   3       48.63       61.28      3.58 o
   0   6   3       22.83       22.90      3.33 o
   1   6   3       18.17       11.72      2.63 o
   2   6   3      390.19      378.27      8.66 o
   3   6   3      133.41      150.84      8.74 o
   4   6   3       55.06       54.23      5.35 o
   5   6   3       14.92       10.68      4.40 o
   6   6   3       65.13       70.89      7.11 o
   7   6   3      214.22      206.05     11.19 o
   8   6   3        4.61       12.20      7.07 o
   9   6   3        2.03        5.53      7.42 o
  10   6   3        6.57       -3.30      7.23 o
  -7   7   3        2.46        2.50      6.71 o
  -6   7   3       23.09       29.99     10.05 o
  -5   7   3       29.90       18.99      8.50 o
  -4   7   3       14.75       17.58      7.54 o
  -3   7   3       54.30       58.45      9.81 o
  -2   7   3       19.38       17.66      5.49 o
  -1   7   3      298.59      271.71     44.86 o
   0   7   3       20.23       20.05      3.52 o
   1   7   3       13.32       12.44      2.84 o
   2   7   3        0.54        0.22      2.05 o
   3   7   3      198.85      194.64     10.53 o
   4   7   3      141.18      148.47      8.31 o
   5   7   3      131.15      113.80     13.36 o
   6   7   3       90.58       93.92     10.78 o
   7   7   3        0.13        0.42      4.22 o
   8   7   3       27.69       16.90      8.45 o
   9   7   3        0.23        1.69      7.08 o
  10   7   3        0.16        4.56      8.31 o
  -7   8   3       42.83       36.39     11.95 o
  -6   8   3        2.58        5.58      7.79 o
  -5   8   3        0.21       -1.51      6.46 o
  -4   8   3        5.69       10.89      7.50 o
  -3   8   3      106.53      111.16     13.22 o
  -2   8   3       74.58       83.91      9.12 o
  -1   8   3        1.61       -0.68      2.15 o
   0   8   3        7.05       12.74      3.44 o
   1   8   3      102.01      106.90      6.18 o
   2   8   3      196.41      204.68      8.19 o
   3   8   3        0.04        0.34      3.63 o
   4   8   3       38.23       37.78      5.63 o
   5   8   3        3.26       -0.74      3.30 o
   6   8   3      128.24      123.02     10.38 o
   7   8   3       54.03       54.76     11.00 o
   8   8   3        0.06       -2.22      6.21 o
   9   8   3       98.00       76.08     14.36 o
  10   8   3        0.79       -1.98      8.16 o
  -6   9   3        1.34        2.43      8.18 o
  -5   9   3       15.70       14.01      9.51 o
  -4   9   3       79.24       86.41     13.50 o
  -3   9   3        6.47        5.20      7.04 o
  -2   9   3       18.00       15.06      5.82 o
  -1   9   3       28.07       25.81      6.20 o
   0   9   3       70.77       71.28      5.74 o
   1   9   3        4.20        2.80      2.79 o
   2   9   3        8.89       13.22      4.93 o
   3   9   3       16.50       17.27      5.59 o
   4   9   3        0.48        4.51      4.05 o
   5   9   3       60.96       56.43      7.12 o
   6   9   3       49.54       59.09      8.60 o
   7   9   3       21.17       22.46      9.23 o
   8   9   3       10.39        1.94      7.24 o
   9   9   3        0.42        0.67      7.43 o
  -5  10   3       11.23       10.04      8.76 o
  -4  10   3        0.12        4.27      6.82 o
  -3  10   3        3.77        0.68      6.80 o
  -2  10   3        0.01        0.52      3.59 o
  -1  10   3       23.04       31.17      7.01 o
   0  10   3        6.81        2.81      3.94 o
   1  10   3       69.40       58.76      6.93 o
   2  10   3       60.55       55.84      7.15 o
   3  10   3      120.52      138.39     11.49 o
   4  10   3        0.15        0.39      3.95 o
   5  10   3        0.76        1.59      4.53 o
   6  10   3       27.33       27.81      7.50 o
   7  10   3       13.14       11.14     10.49 o
   8  10   3       20.09       22.04     17.35 o
  -3  11   3        0.02       -5.76      6.44 o
  -2  11   3        2.51        4.79      5.40 o
  -1  11   3       32.67       29.66     10.35 o
   0  11   3       68.20       69.31     11.87 o
   1  11   3       49.56       50.56      9.51 o
   2  11   3        9.32       11.60      5.81 o
   3  11   3        9.21       12.71      6.25 o
   4  11   3       34.82       33.19      7.20 o
   5  11   3       27.58       35.78      7.43 o
   6  11   3       38.43       46.50     12.45 o
   7  11   3       16.48       28.14     11.30 o
  -1  12   3       12.67       16.43      9.13 o
   0  12   3        3.42       -2.17      5.87 o
   1  12   3       15.64       17.32      7.60 o
   2  12   3       24.26       28.14      8.69 o
   3  12   3       13.27       17.78      7.13 o
   4  12   3        3.22        4.74      5.56 o
   5  12   3        3.13       13.05      6.49 o
  -3  -9   4        0.00        0.88      9.08 o
  -2  -9   4       50.32       42.30     12.94 o
  -1  -9   4        0.01       -5.22      5.73 o
   0  -9   4        6.32       -1.15      6.27 o
   1  -9   4        1.58       -0.53      7.49 o
   2  -9   4        5.89       -1.90      5.98 o
   3  -9   4        0.11       -3.71      5.82 o
  -5  -8   4        4.71       -0.88      8.67 o
  -4  -8   4       23.99       20.30     14.01 o
  -3  -8   4        8.88        4.18     14.54 o
  -2  -8   4        3.34       -2.79      6.86 o
  -1  -8   4       11.40        8.75      8.11 o
   0  -8   4        0.03        4.54      5.45 o
   1  -8   4       23.07        9.73      6.10 o
   2  -8   4        2.25        2.40      7.99 o
   3  -8   4        3.51       -2.72      5.23 o
   4  -8   4        6.00        1.46      7.83 o
   5  -8   4       41.04       30.33     11.17 o
  -6  -7   4        0.55        3.03      6.49 o
  -5  -7   4       12.96       22.60     10.45 o
  -4  -7   4       39.41       40.90     15.08 o
  -3  -7   4        2.50       -3.71      6.11 o
  -2  -7   4        0.14        3.56      7.42 o
  -1  -7   4       69.16       59.21     13.53 o
   0  -7   4       17.28       12.26      7.99 o
   1  -7   4      139.26      127.17     11.24 o
   2  -7   4       11.65       12.75      6.11 o
   3  -7   4       63.48       58.00      7.28 o
   4  -7   4       35.33       43.93      8.34 o
   5  -7   4       13.22       16.91      7.84 o
   6  -7   4       31.31       25.58      8.76 o
  -7  -6   4       30.49       45.72      9.96 o
  -6  -6   4        0.19        1.12      5.89 o
  -5  -6   4        2.71        2.56      7.33 o
  -4  -6   4       55.95       52.09     11.48 o
  -3  -6   4       12.94       12.42      7.88 o
  -2  -6   4       43.34       46.73      7.03 o
  -1  -6   4      348.81      284.83     18.92 o
   0  -6   4       24.03       18.22      7.33 o
   1  -6   4      137.45      132.76     13.17 o
   2  -6   4       62.80       62.71      8.31 o
   3  -6   4      135.90      144.47      9.45 o
   4  -6   4       12.69        9.43      4.44 o
   5  -6   4        0.00       -1.34      3.87 o
   6  -6   4        0.37       -0.49      5.42 o
   7  -6   4        2.62        1.74      6.34 o
   8  -6   4        6.72        1.66      6.50 o
  -8  -5   4        8.64       10.66      7.33 o
  -7  -5   4        0.38        2.93      5.82 o
  -6  -5   4        0.01       -2.77      4.96 o
  -5  -5   4      116.47      122.89     11.71 o
  -4  -5   4      133.79      138.84     19.67 o
  -3  -5   4      427.85      366.65     21.12 o
  -2  -5   4        2.55        1.99      3.46 o
  -1  -5   4      168.92      175.02      8.87 o
   0  -5   4      102.03       83.41     10.77 o
   1  -5   4      347.33      310.41     17.49 o
   2  -5   4      137.00      128.80     11.84 o
   3  -5   4       93.21       94.70      7.31 o
   4  -5   4       70.43       84.86      7.02 o
   5  -5   4        0.76        0.17      2.74 o
   6  -5   4        7.22        4.79      5.46 o
   7  -5   4       16.47       15.59      6.82 o
   8  -5   4        2.01        8.23      6.49 o
  -8  -4   4       48.24       52.62      8.58 o
  -7  -4   4        0.36       -1.59      4.38 o
  -6  -4   4       25.22       26.37      6.14 o
  -5  -4   4      295.67      267.34     12.60 o
  -4  -4   4      266.19      258.90     17.87 o
  -3  -4   4      172.84      184.39      6.62 o
  -2  -4   4      303.71      293.13      7.41 o
  -1  -4   4       36.92       42.47      4.37 o
   0  -4   4      131.82      142.69     12.26 o
   1  -4   4       87.43       88.73      7.11 o
   2  -4   4        1.75        5.62      5.01 o
   3  -4   4        1.07        2.06      3.99 o
   4  -4   4       13.61       10.56      3.24 o
   5  -4   4      102.44      100.98      7.50 o
   6  -4   4        2.22       -0.61      3.48 o
   7  -4   4        8.64        7.24      5.66 o
   8  -4   4        1.78        2.31      5.51 o
   9  -4   4        0.31        4.68      6.12 o
  -8  -3   4        4.74        3.67      5.79 o
  -7  -3   4       73.88       71.17      8.52 o
  -6  -3   4       41.49       38.85      6.57 o
  -5  -3   4       56.32       64.52      7.24 o
  -4  -3   4      221.49      200.13      8.01 o
  -3  -3   4      128.05      135.55      7.17 o
  -2  -3   4       41.74       48.40      4.85 o
  -1  -3   4      216.05      192.18     13.44 o
   0  -3   4      214.87      205.86      7.31 o
   1  -3   4       50.73       56.39      5.22 o
   2  -3   4        9.78        8.29      3.38 o
   3  -3   4      414.61      411.06     12.91 o
   4  -3   4       89.52       93.14      5.49 o
   5  -3   4       96.43       96.68      7.02 o
   6  -3   4        1.32        0.41      3.26 o
   7  -3   4        9.38        9.47      3.60 o
   8  -3   4      180.38      183.57     13.28 o
   9  -3   4       12.23       10.15      6.38 o
  10  -3   4       23.17       21.43      9.96 o
  -9  -2   4        1.68       -0.74      6.14 o
  -8  -2   4       15.55       18.98      6.87 o
  -7  -2   4        0.01       -3.11      4.42 o
  -6  -2   4       15.89       16.27      5.06 o
  -5  -2   4      140.11      146.18      9.27 o
  -4  -2   4       80.72       83.41      5.88 o
  -3  -2   4        0.03       -1.15      2.93 o
  -2  -2   4       10.42        9.16      4.09 o
  -1  -2   4      142.61      140.86     10.66 o
   0  -2   4       31.93       24.66      5.72 o
   1  -2   4     1750.34     1821.66     25.62 o
   2  -2   4      532.72      537.99     13.06 o
   3  -2   4        1.03        1.73      2.81 o
   4  -2   4       41.28       37.56      3.53 o
   5  -2   4        6.85        7.44      3.30 o
   6  -2   4      220.75      185.32      9.27 o
   7  -2   4       41.36       40.81      5.27 o
   8  -2   4       71.01       62.48      6.49 o
   9  -2   4       26.46       24.73      7.57 o
  10  -2   4       36.90       33.70      9.18 o
  -9  -1   4        2.76        5.57      6.44 o
  -8  -1   4       35.16       41.38      8.64 o
  -7  -1   4       10.74       17.99      6.49 o
  -6  -1   4       85.06       72.59      8.75 o
  -5  -1   4       30.40       34.33      4.83 o
  -4  -1   4        0.93        1.11      2.60 o
  -3  -1   4      835.87      831.28     19.55 o
  -2  -1   4       33.39       24.19      2.94 o
  -1  -1   4       98.29       96.60      4.19 o
   0  -1   4     1270.32     1347.46     18.47 o
   1  -1   4        0.08        0.79      1.93 o
   2  -1   4      383.54      442.73      8.76 o
   3  -1   4      158.07      158.12      4.68 o
   4  -1   4      237.77      226.26      8.34 o
   5  -1   4        1.35        2.80      2.43 o
   6  -1   4      172.65      164.26      7.00 o
   7  -1   4       46.64       52.64      5.01 o
   8  -1   4       73.88       69.84      7.46 o
   9  -1   4       18.19       16.19      5.49 o
  10  -1   4        0.00        0.54      5.44 o
  11  -1   4        9.99       21.66      9.86 o
  -9   0   4        0.51        1.61      6.00 o
  -8   0   4       15.91       14.77      5.45 o
  -7   0   4        0.12        1.30      3.93 o
  -6   0   4       51.95       54.93      6.63 o
  -5   0   4        4.54        7.16      2.50 o
  -4   0   4       28.31       24.51      3.92 o
  -3   0   4       85.24       85.42      4.68 o
  -2   0   4      477.60      481.84      8.16 o
  -1   0   4      269.74      279.13      8.58 o
   0   0   4     1442.24     1597.34     18.85 o
   1   0   4     1475.48     1504.83     21.88 o
   2   0   4      278.12      295.55      5.55 o
   3   0   4       10.79        7.72      1.98 o
   4   0   4      164.24      183.19      5.23 o
   5   0   4      135.34      132.20      5.15 o
   6   0   4       18.34       19.34      2.57 o
   7   0   4        0.14       -0.67      2.52 o
   8   0   4       28.91       34.11      5.35 o
   9   0   4       14.72        7.82      4.64 o
  10   0   4       50.59       57.89      9.35 o
  11   0   4        0.60        0.84      7.93 o
  -9   1   4        0.55        8.72      7.64 o
  -8   1   4        0.38       -0.22      4.74 o
  -7   1   4       76.78       73.53      7.99 o
  -6   1   4       69.02       66.48      5.60 o
  -5   1   4       43.97       39.72      4.31 o
  -4   1   4      125.80      125.25      7.43 o
  -3   1   4      873.49      886.21     15.50 o
  -2   1   4      765.25      730.81      9.40 o
  -1   1   4       54.58       61.39      4.11 o
   0   1   4       44.64       38.55      2.61 o
   1   1   4      386.86      368.44      6.14 o
   2   1   4     5923.85     6153.12     86.99 o
   3   1   4       13.16       13.74      1.92 o
   4   1   4        0.63        2.56      1.60 o
   5   1   4        9.14        9.61      2.23 o
   6   1   4       90.16      113.37      5.35 o
   7   1   4        0.79        0.16      2.45 o
   8   1   4       87.70       91.06      7.98 o
   9   1   4        0.01        1.16      4.03 o
  10   1   4        2.33        5.89      5.02 o
  11   1   4        0.14       -4.20      4.74 o
  -9   2   4        2.17        5.46      6.30 o
  -8   2   4       11.15        5.39      8.82 o
  -7   2   4        0.08       -3.97      4.29 o
  -6   2   4        9.75        7.96      4.96 o
  -5   2   4       21.06       22.62      4.95 o
  -4   2   4      233.49      223.68     11.16 o
  -3   2   4       54.55       55.57      6.09 o
  -2   2   4      347.07      331.10      8.62 o
  -1   2   4      451.39      501.65      9.98 o
   0   2   4     2661.28     2848.17     58.96 o
   1   2   4      915.13      934.07     14.03 o
   2   2   4      111.37      105.82      4.02 o
   3   2   4      104.14      109.91      3.56 o
   4   2   4      221.47      241.16     10.00 o
   5   2   4      637.60      634.88     14.00 o
   6   2   4       99.06       90.99      6.74 o
   7   2   4       13.21       16.13      4.32 o
   8   2   4        9.40       10.18      4.06 o
   9   2   4       84.67       77.02      8.11 o
  10   2   4        6.23        5.02      4.84 o
  11   2   4        6.66        6.32      5.56 o
  -9   3   4        6.44        4.20      6.55 o
  -8   3   4        8.10       11.75      6.68 o
  -7   3   4       15.93       18.20      6.62 o
  -6   3   4        8.90        3.42      4.64 o
  -5   3   4       70.65       64.80      8.99 o
  -4   3   4      321.54      337.90     13.06 o
  -3   3   4      219.09      230.06     10.10 o
  -2   3   4        4.25        3.01      2.69 o
  -1   3   4      144.44      145.70      5.98 o
   0   3   4      196.49      193.36      6.51 o
   1   3   4      168.86      159.70     24.02 o
   2   3   4      996.45     1020.50     11.00 o
   3   3   4      127.60      121.97      3.19 o
   4   3   4      543.60      543.84     11.64 o
   5   3   4      241.81      222.94      8.58 o
   6   3   4        6.85       11.98      3.78 o
   7   3   4        8.45        7.26      3.88 o
   8   3   4       44.51       40.54      6.07 o
   9   3   4        9.65        6.78      4.41 o
  10   3   4        3.36        2.42      4.46 o
  11   3   4        0.81        6.18      6.57 o
  -8   4   4        1.19        5.04      5.97 o
  -7   4   4       33.30       22.97      7.28 o
  -6   4   4        8.57        9.20      6.84 o
  -5   4   4        0.66        3.77      4.04 o
  -4   4   4       69.14       66.94      6.79 o
  -3   4   4      143.30      145.89      6.51 o
  -2   4   4      843.87      853.80     16.16 o
  -1   4   4       85.24       82.19      4.70 o
   0   4   4      263.85      283.44      8.03 o
   1   4   4      323.66      326.42      7.48 o
   2   4   4     1699.41     1756.37     25.66 o
   3   4   4        0.15        0.45      2.38 o
   4   4   4       93.06      107.88      4.51 o
   5   4   4        2.18        2.81      2.62 o
   6   4   4       93.16       86.18      6.32 o
   7   4   4        6.51        4.01      3.53 o
   8   4   4        4.18        4.88      3.75 o
   9   4   4        6.38        6.64      4.46 o
  10   4   4      194.35      206.76     15.17 o
  11   4   4        3.10       -4.43      5.54 o
  -8   5   4       11.54       15.85      7.56 o
  -7   5   4        0.04       -0.85      6.03 o
  -6   5   4       44.71       48.99     10.79 o
  -5   5   4       20.92       23.64      8.16 o
  -4   5   4        0.34        0.81      4.87 o
  -3   5   4      195.41      198.70      6.31 o
  -2   5   4       27.19       30.91      3.25 o
  -1   5   4      147.37      142.67      5.96 o
   0   5   4      157.46      162.36      6.01 o
   1   5   4      276.04      291.60      7.55 o
   2   5   4        7.78        8.95      2.12 o
   3   5   4      241.97      289.19      6.54 o
   4   5   4       18.26       17.70      2.94 o
   5   5   4       45.97       39.70      2.74 o
   6   5   4       17.65       22.75      2.43 o
   7   5   4       52.59       61.50      6.22 o
   8   5   4       67.67       63.94     11.04 o
   9   5   4        3.59        6.95      6.93 o
  10   5   4        3.19        6.09      7.96 o
  11   5   4       20.54       28.07     11.41 o
  -8   6   4       18.50       12.97      9.13 o
  -7   6   4        2.97       -2.45      6.15 o
  -6   6   4       67.16       68.65     12.70 o
  -5   6   4        1.84        4.41      6.08 o
  -4   6   4        0.15        3.98      5.41 o
  -3   6   4        5.79        2.15      5.19 o
  -2   6   4      161.81      166.20      7.47 o
  -1   6   4        3.15        2.50      2.04 o
   0   6   4      157.21      152.96      6.94 o
   1   6   4      116.43      138.77      5.94 o
   2   6   4      190.53      187.57      6.31 o
   3   6   4      978.58      970.33     19.67 o
   4   6   4       18.17       16.29      2.96 o
   5   6   4      113.09      113.91      7.97 o
   6   6   4       27.40       33.27      5.17 o
   7   6   4        0.00       -4.34      4.34 o
   8   6   4       21.40       28.08      8.85 o
   9   6   4       67.26       60.99     12.19 o
  10   6   4        2.14        1.77      7.55 o
  11   6   4       21.84       19.18     10.59 o
  -7   7   4        0.02        2.28      6.93 o
  -6   7   4        1.34        5.45      7.36 o
  -5   7   4       18.81       17.56      8.70 o
  -4   7   4        3.75        5.20      5.75 o
  -3   7   4       89.23       75.58     10.83 o
  -2   7   4      243.04      215.67     15.31 o
  -1   7   4        1.26       -0.18      1.87 o
   0   7   4        6.28       11.80      2.86 o
   1   7   4      495.33      519.45     11.36 o
   2   7   4       78.63       76.24      4.75 o
   3   7   4        9.37        7.84      4.10 o
   4   7   4      382.88      393.06     12.63 o
   5   7   4       39.16       31.42      5.75 o
   6   7   4      134.44      153.01     10.58 o
   7   7   4      188.04      173.94     15.85 o
   8   7   4       11.31        2.73      9.95 o
   9   7   4       47.57       48.16     12.01 o
  10   7   4      100.44       87.68     15.32 o
  -6   8   4        1.08       -3.08      5.49 o
  -5   8   4       51.41       43.23     12.64 o
  -4   8   4       26.68       15.71      8.35 o
  -3   8   4        4.15        3.59      5.32 o
  -2   8   4        0.01       -0.53      4.74 o
  -1   8   4        2.77        3.85      3.90 o
   0   8   4        4.40        1.05      2.32 o
   1   8   4       19.23       20.10      3.51 o
   2   8   4      233.85      244.68      8.13 o
   3   8   4      318.54      328.11     13.98 o
   4   8   4       25.88       16.35      4.46 o
   5   8   4      231.93      219.21     15.77 o
   6   8   4        0.14       -2.70      4.02 o
   7   8   4        0.74       -0.04      5.57 o
   8   8   4        9.96       11.52      8.16 o
   9   8   4       17.43       19.25     10.03 o
  10   8   4        4.03       12.22      9.81 o
  -6   9   4        1.30        0.33      7.33 o
  -5   9   4       18.09       14.17      8.87 o
  -4   9   4        3.19        6.15      7.23 o
  -3   9   4        2.65        2.57      5.84 o
  -2   9   4       15.33       15.41      6.06 o
  -1   9   4        0.26        1.36      4.15 o
   0   9   4        0.82       -1.07      3.05 o
   1   9   4        0.40        0.93      2.52 o
   2   9   4       63.78       63.95      6.66 o
   3   9   4      417.81      418.82     16.68 o
   4   9   4      127.33      123.76      8.98 o
   5   9   4        2.46        0.47      3.67 o
   6   9   4       15.13       13.73      5.75 o
   7   9   4        0.01       -0.82      7.15 o
   8   9   4       21.22       11.04      9.66 o
   9   9   4        6.55       -7.03      7.03 o
  -5  10   4        0.50        2.58      7.60 o
  -4  10   4        0.15        1.57      6.96 o
  -3  10   4        7.55       10.65      7.87 o
  -2  10   4       10.89        2.45      3.81 o
  -1  10   4       38.19       40.34      6.84 o
   0  10   4       59.80       66.84      8.93 o
   1  10   4      121.22      111.55     11.15 o
   2  10   4      214.54      229.23     11.82 o
   3  10   4        0.00       -0.50      3.50 o
   4  10   4        7.48        3.86      4.52 o
   5  10   4        2.10        6.15      4.69 o
   6  10   4       23.80       15.46     12.52 o
   7  10   4       31.35       33.14     10.96 o
   8  10   4       22.96       21.17     10.00 o
  -3  11   4       12.33       10.51      8.45 o
  -2  11   4       24.38       24.99      7.81 o
  -1  11   4        0.01       -3.14      5.08 o
   0  11   4       26.85       23.67      7.61 o
   1  11   4        0.42       -1.70      4.70 o
   2  11   4        8.70        6.68      5.61 o
   3  11   4        3.57        5.17      4.54 o
   4  11   4       81.01       93.10      9.55 o
   5  11   4       30.61       29.28      7.06 o
   6  11   4        3.86        0.21      7.46 o
   7  11   4        0.87       -1.89      7.25 o
  -1  12   4        4.09        8.76      8.48 o
   0  12   4        5.53        9.34      6.76 o
   1  12   4       26.50       29.51      8.60 o
   2  12   4       20.02       22.41      7.88 o
   3  12   4        6.68        0.66      5.53 o
   4  12   4        9.94       12.64      5.35 o
   5  12   4        0.72        0.38      5.27 o
  -3  -8   5        2.40       -7.62      7.62 o
  -2  -8   5       69.39       61.03     13.91 o
  -1  -8   5       13.36       18.53     13.11 o
   0  -8   5       14.90       13.63      9.55 o
   1  -8   5        0.25        0.32      5.47 o
   2  -8   5        2.51       -2.97      7.06 o
   3  -8   5        5.22       -1.21      8.09 o
   4  -8   5        0.00       -5.53      7.30 o
  -5  -7   5        2.42        0.11      8.30 o
  -4  -7   5       66.97       64.01     14.03 o
  -3  -7   5        1.52        2.61      9.12 o
  -2  -7   5        2.16       -0.49      7.47 o
  -1  -7   5        2.12        9.97      8.09 o
   0  -7   5        6.15        4.56      8.40 o
   1  -7   5        0.66       -1.27      6.17 o
   2  -7   5        6.11        9.65      6.18 o
   3  -7   5       18.55       13.39      5.38 o
   4  -7   5       56.37       64.94     13.15 o
   5  -7   5        0.55        4.71      8.43 o
   6  -7   5        2.83        4.58      8.59 o
  -6  -6   5        8.11       -0.60      6.27 o
  -5  -6   5        8.81        6.44      6.43 o
  -4  -6   5        0.59       -0.72      6.94 o
  -3  -6   5       18.85       14.72      8.82 o
  -2  -6   5       27.62       28.52      9.68 o
  -1  -6   5        4.37        6.33      7.69 o
   0  -6   5        0.16        1.65      6.53 o
   1  -6   5       31.73       29.35      9.04 o
   2  -6   5       46.35       48.45      8.12 o
   3  -6   5        0.03        0.68      4.37 o
   4  -6   5       34.43       34.55      7.52 o
   5  -6   5        0.63       -0.83      6.74 o
   6  -6   5       69.11       55.54     12.55 o
   7  -6   5       77.81       76.18     14.55 o
  -7  -5   5       20.81       13.59      7.84 o
  -6  -5   5       25.93       32.70      8.97 o
  -5  -5   5        2.03        0.38      5.16 o
  -4  -5   5        7.24        8.83      7.56 o
  -3  -5   5       87.32       78.24     12.37 o
  -2  -5   5       15.36       30.10      9.02 o
  -1  -5   5      245.70      228.17     17.53 o
   0  -5   5       52.07       50.46      9.98 o
   1  -5   5        0.67        0.78      5.18 o
   2  -5   5       80.18       81.01      7.80 o
   3  -5   5       12.39       13.82      4.37 o
   4  -5   5      212.95      232.00      9.61 o
   5  -5   5       29.64       24.75      5.52 o
   6  -5   5       56.07       53.73      8.92 o
   7  -5   5       39.10       37.86      8.70 o
   8  -5   5        9.32        3.46      8.00 o
  -7  -4   5       15.15       14.52      6.23 o
  -6  -4   5        0.22        1.60      5.52 o
  -5  -4   5      130.80      119.57     11.93 o
  -4  -4   5        8.82        6.90      6.70 o
  -3  -4   5      202.47      167.07     15.36 o
  -2  -4   5       30.97       35.01      5.36 o
  -1  -4   5       18.61       18.19      7.28 o
   0  -4   5       74.87       63.93      9.81 o
   1  -4   5       16.07       10.33      3.93 o
   2  -4   5      290.00      288.29     11.39 o
   3  -4   5       37.93       39.09      5.80 o
   4  -4   5        3.99        5.50      3.01 o
   5  -4   5      116.66      119.65      8.53 o
   6  -4   5        3.12        1.70      3.31 o
   7  -4   5       15.42       17.46      6.62 o
   8  -4   5        0.06       -3.24      6.32 o
   9  -4   5       19.71       21.81      8.39 o
  -8  -3   5        3.03        3.60      6.10 o
  -7  -3   5       15.54       11.77      5.71 o
  -6  -3   5       42.83       33.83      6.77 o
  -5  -3   5      125.52      120.76      9.77 o
  -4  -3   5      135.41      126.32      9.25 o
  -3  -3   5      544.81      529.91     24.24 o
  -2  -3   5       47.36       49.75      3.35 o
  -1  -3   5      106.33      111.97     14.07 o
   0  -3   5       67.78       62.11      9.26 o
   1  -3   5       54.67       54.95      4.09 o
   2  -3   5        0.12       -1.01      2.33 o
   3  -3   5      396.92      367.94     12.76 o
   4  -3   5       75.18       78.20      5.38 o
   5  -3   5      160.44      159.08      8.93 o
   6  -3   5        5.02        8.71      3.98 o
   7  -3   5       15.33       15.41      4.89 o
   8  -3   5        7.94        6.52      5.85 o
   9  -3   5        0.17        3.86      5.96 o
  -8  -2   5       32.11       33.91      9.06 o
  -7  -2   5      154.33      139.92     12.87 o
  -6  -2   5      120.82      119.49      9.95 o
  -5  -2   5       65.10       58.83      7.28 o
  -4  -2   5      243.06      237.70     11.54 o
  -3  -2   5       35.27       37.18      5.79 o
  -2  -2   5       84.97       81.17      9.98 o
  -1  -2   5       13.51       10.70      3.53 o
   0  -2   5      137.36      115.89     10.45 o
   1  -2   5      280.55      285.37      8.22 o
   2  -2   5        9.63       10.61      2.60 o
   3  -2   5      659.81      622.05     16.84 o
   4  -2   5       88.37       89.83      5.36 o
   5  -2   5        2.06        1.46      3.00 o
   6  -2   5        5.22        4.96      2.85 o
   7  -2   5       28.08       19.79      4.50 o
   8  -2   5       50.30       57.63      7.54 o
   9  -2   5        3.84        2.27      5.68 o
  10  -2   5       10.29        3.16      6.11 o
  -8  -1   5      135.61      124.47     12.92 o
  -7  -1   5        3.35        0.42      5.11 o
  -6  -1   5      172.19      169.62     12.64 o
  -5  -1   5        6.17        7.77      4.39 o
  -4  -1   5      189.51      193.97     10.39 o
  -3  -1   5      126.78      133.51      6.23 o
  -2  -1   5      251.99      241.26     10.18 o
  -1  -1   5        0.07       -0.18      1.84 o
   0  -1   5       83.50       79.70      5.71 o
   1  -1   5       86.56       83.98      6.30 o
   2  -1   5      189.56      155.28     45.38 o
   3  -1   5       85.51       95.71      5.91 o
   4  -1   5        0.08       -0.84      1.96 o
   5  -1   5        6.12        4.41      3.12 o
   6  -1   5       26.55       29.27      4.04 o
   7  -1   5        0.41       -0.60      2.62 o
   8  -1   5       63.72       57.21      7.36 o
   9  -1   5      111.58      125.35     10.32 o
  10  -1   5        1.49       -2.60      6.33 o
  -8   0   5       14.91       11.79      5.80 o
  -7   0   5       12.83       18.57      5.57 o
  -6   0   5       90.85       83.86      7.99 o
  -5   0   5        5.66        7.22      3.78 o
  -4   0   5      305.08      299.97     10.29 o
  -3   0   5      307.56      320.29      8.16 o
  -2   0   5      259.99      252.05      8.32 o
  -1   0   5      503.68      516.29      8.87 o
   0   0   5        9.60        6.74      2.57 o
   1   0   5       28.13       26.83      2.22 o
   2   0   5        0.42        1.63      1.43 o
   3   0   5      419.35      423.06      9.03 o
   4   0   5      248.98      262.14     14.32 o
   5   0   5        8.82       12.43      3.03 o
   6   0   5      365.26      369.34     10.20 o
   7   0   5      374.96      370.17     13.15 o
   8   0   5       22.77       12.70      4.82 o
   9   0   5        6.09        7.86      4.94 o
  10   0   5        0.10        2.33      5.70 o
  11   0   5       14.23        6.06      8.88 o
  -8   1   5        1.21       -0.10      5.23 o
  -7   1   5        0.86        2.52      4.30 o
  -6   1   5        5.37        4.44      4.13 o
  -5   1   5       32.92       39.74      5.86 o
  -4   1   5      228.10      216.57      6.47 o
  -3   1   5       57.04       54.87      6.72 o
  -2   1   5      189.59      205.84      5.45 o
  -1   1   5        6.85       13.12      2.49 o
   0   1   5       18.01       28.56      2.65 o
   1   1   5      494.63      568.92      9.22 o
   2   1   5      377.64      421.88      9.50 o
   3   1   5      147.81      172.52      5.23 o
   4   1   5      953.78      988.55     22.22 o
   5   1   5      513.20      508.08     13.04 o
   6   1   5        5.01        3.76      2.31 o
   7   1   5        0.76        1.25      3.40 o
   8   1   5       57.88       48.53      6.70 o
   9   1   5      101.87      104.07      9.21 o
  10   1   5       20.28       18.71      5.97 o
  11   1   5       11.21        7.65      6.11 o
  -8   2   5        0.19       -2.39      5.53 o
  -7   2   5       83.74       92.06     10.28 o
  -6   2   5       23.45       14.18      5.06 o
  -5   2   5        7.41        5.49      3.95 o
  -4   2   5      245.79      252.89     10.83 o
  -3   2   5        0.06       -1.89      1.92 o
  -2   2   5      522.31      511.34     11.16 o
  -1   2   5       56.87       55.70      4.44 o
   0   2   5      770.04      827.10     20.53 o
   1   2   5     1479.03     1647.87     22.16 o
   2   2   5       18.62       17.23      2.15 o
   3   2   5       62.23       69.93      3.84 o
   4   2   5        2.33        6.79      2.31 o
   5   2   5       84.76       83.54      6.18 o
   6   2   5        6.63        6.15      3.49 o
   7   2   5       15.94       13.12      4.45 o
   8   2   5       73.37       73.87      7.51 o
   9   2   5        5.27        5.74      4.45 o
  10   2   5       62.06       74.58      8.83 o
  11   2   5        0.10        2.03      5.46 o
  -8   3   5       11.69        9.97      6.43 o
  -7   3   5       16.11       17.22      7.92 o
  -6   3   5      129.58      110.35     10.10 o
  -5   3   5      361.55      344.50     15.16 o
  -4   3   5       12.30       11.61      4.72 o
  -3   3   5        0.05       -1.51      2.62 o
  -2   3   5       63.60       69.32      5.01 o
  -1   3   5        0.19        0.85      2.05 o
   0   3   5      397.90      382.22      9.74 o
   1   3   5       68.59       75.29      4.75 o
   2   3   5       41.68       44.71      3.24 o
   3   3   5        0.85        1.69      1.67 o
   4   3   5       88.00       95.41      4.10 o
   5   3   5      109.67      103.48      6.73 o
   6   3   5      147.78      143.40      8.20 o
   7   3   5       27.21       25.84      5.08 o
   8   3   5      190.57      188.19     10.35 o
   9   3   5       17.84       16.72      5.40 o
  10   3   5       42.76       44.39      7.46 o
  11   3   5       15.52       16.14      7.66 o
  -8   4   5        0.45       -0.42      5.90 o
  -7   4   5       36.81       26.36      7.74 o
  -6   4   5        1.39       -3.41      5.67 o
  -5   4   5        7.85        6.95      4.73 o
  -4   4   5        4.85        0.94      7.75 o
  -3   4   5       76.64       82.62      7.34 o
  -2   4   5      722.83      722.31     14.53 o
  -1   4   5      337.83      347.85      9.91 o
   0   4   5       18.31       16.00      3.10 o
   1   4   5        0.02       -0.47      1.46 o
   2   4   5     1419.65     1434.64     16.62 o
   3   4   5       13.46       15.23      2.11 o
   4   4   5        7.65        9.98      1.87 o
   5   4   5      197.00      203.58      8.55 o
   6   4   5        6.86        4.86      3.29 o
   7   4   5       86.24       84.88      7.12 o
   8   4   5       32.25       36.93      5.90 o
   9   4   5       15.92       19.07      5.26 o
  10   4   5       30.94       31.76      8.30 o
  11   4   5        2.12       -0.48      6.23 o
  -8   5   5        5.13        5.87      8.67 o
  -7   5   5        0.27        0.42      6.87 o
  -6   5   5        9.00       13.13      7.63 o
  -5   5   5      239.69      228.38     17.96 o
  -4   5   5       14.04        9.82      4.54 o
  -3   5   5      128.36      117.41      8.14 o
  -2   5   5       76.26       81.90      5.88 o
  -1   5   5       55.83       54.93      4.85 o
   0   5   5        6.88        7.01      2.62 o
   1   5   5       62.79       58.91      4.17 o
   2   5   5      113.76      113.25      5.24 o
   3   5   5      293.78      291.68      8.97 o
   4   5   5       38.92       36.61      4.61 o
   5   5   5       34.58       28.07      4.55 o
   6   5   5      122.05      113.62      7.56 o
   7   5   5       99.54      102.32     11.61 o
   8   5   5      129.04      132.02     14.28 o
   9   5   5       59.95       71.17      9.76 o
  10   5   5       95.43      102.68     12.17 o
  11   5   5        5.79        2.93      8.83 o
  -7   6   5       42.11       41.86     12.43 o
  -6   6   5        0.42        1.55      6.35 o
  -5   6   5      155.12      157.78     16.44 o
  -4   6   5        0.96        2.52      5.60 o
  -3   6   5        1.13       -1.29      4.69 o
  -2   6   5        1.21        2.78      3.16 o
  -1   6   5        0.15       -1.71      2.30 o
   0   6   5      769.06      797.39     15.34 o
   1   6   5      138.93      143.68      6.25 o
   2   6   5       73.10       71.00      4.59 o
   3   6   5       10.96       12.21      3.14 o
   4   6   5       44.38       46.01      6.10 o
   5   6   5      180.13      192.70      9.14 o
   6   6   5      213.39      226.89     16.02 o
   7   6   5      104.13       82.35     11.42 o
   8   6   5      325.14      294.73     20.06 o
   9   6   5        0.16       -5.13      6.02 o
  10   6   5       64.99       62.03     13.20 o
  11   6   5        2.01       -7.41      7.41 o
  -7   7   5        2.49        4.63      8.47 o
  -6   7   5        0.70        4.53      7.14 o
  -5   7   5        4.54        7.08      6.46 o
  -4   7   5        0.09        2.56      5.59 o
  -3   7   5       12.11       14.37      7.19 o
  -2   7   5      437.04      443.55     21.06 o
  -1   7   5       27.12       24.13      3.95 o
   0   7   5        1.07        2.44      2.42 o
   1   7   5       18.20       19.84      4.04 o
   2   7   5       91.19       89.55      5.27 o
   3   7   5        5.36        4.88      3.25 o
   4   7   5      102.39       90.76      6.98 o
   5   7   5      262.41      258.09     11.73 o
   6   7   5      172.37      168.90     14.75 o
   7   7   5       34.41       34.84      9.24 o
   8   7   5       53.68       46.47     10.58 o
   9   7   5        0.02       -1.52      6.65 o
  10   7   5       15.73        2.17      7.79 o
  -6   8   5        0.75        3.01      7.38 o
  -5   8   5       61.84       58.47     12.88 o
  -4   8   5        8.83       11.86      7.28 o
  -3   8   5        4.21       -1.95      5.49 o
  -2   8   5        0.06       -2.70      4.75 o
  -1   8   5       38.83       16.98     15.72 o
   0   8   5        2.15        3.96      2.54 o
   1   8   5       23.02       25.13      3.78 o
   2   8   5        1.24        1.22      2.19 o
   3   8   5      123.34      125.28      8.17 o
   4   8   5      141.90      132.20      8.73 o
   5   8   5        0.01        0.29      3.97 o
   6   8   5        0.39        0.00      5.53 o
   7   8   5       60.78       56.47     11.34 o
   8   8   5       51.32       34.41     10.16 o
   9   8   5       20.00        9.13      9.18 o
  10   8   5       18.83       28.44     11.33 o
  -5   9   5        2.20        5.64      7.28 o
  -4   9   5        3.22        4.73      7.36 o
  -3   9   5       87.42       88.42     12.89 o
  -2   9   5       10.23        4.61      4.63 o
  -1   9   5       19.20       23.31      5.33 o
   0   9   5       32.58       29.48      5.37 o
   1   9   5        5.15        3.98      2.84 o
   2   9   5       10.29        6.66      3.53 o
   3   9   5       32.63       33.36      6.35 o
   4   9   5       69.76       82.14      7.70 o
   5   9   5      155.55      160.02     11.62 o
   6   9   5       95.24       82.53     12.43 o
   7   9   5        2.20        0.70      6.78 o
   8   9   5        0.51        1.85      7.15 o
   9   9   5        3.74        1.98      7.94 o
  -4  10   5       13.15        6.85      7.97 o
  -3  10   5        0.45       -0.90      6.22 o
  -2  10   5       21.93       10.58      5.86 o
  -1  10   5       14.32       14.48      5.18 o
   0  10   5       25.71       30.20      6.09 o
   1  10   5       59.10       64.38      9.23 o
   2  10   5        3.24       -1.82      3.02 o
   3  10   5       40.43       36.50      6.26 o
   4  10   5      133.74      115.86      8.43 o
   5  10   5       17.21       10.51      4.97 o
   6  10   5        0.43       -1.33      6.44 o
   7  10   5       20.40       16.90      8.69 o
   8  10   5       11.41        7.02      8.47 o
  -3  11   5        0.99        1.43      6.05 o
  -2  11   5        1.11        0.64      5.16 o
  -1  11   5       69.46       64.89     10.61 o
   0  11   5       40.34       47.61      9.53 o
   1  11   5       19.58       27.56      7.58 o
   2  11   5       72.95       70.51     10.07 o
   3  11   5        0.00        2.69      4.13 o
   4  11   5        0.00        1.52      3.82 o
   5  11   5       50.36       41.44      7.46 o
   6  11   5        1.94       -0.23      7.19 o
   7  11   5       11.09        9.60      8.38 o
  -1  12   5        7.27        3.85      7.82 o
   0  12   5       49.92       61.25     10.78 o
   1  12   5       19.12        9.12      6.29 o
   2  12   5        0.06       -0.81      4.95 o
   3  12   5       42.32       46.96      9.63 o
   4  12   5        0.61       -3.81      3.81 o
   5  12   5       20.13       16.72      6.33 o
   6  12   5        0.08        2.02      8.42 o
   0  -8   6        4.94        9.21      9.40 o
   1  -8   6       27.74       24.49      8.50 o
  -3  -7   6        1.22        3.06      9.44 o
  -2  -7   6        3.03       -1.48      8.03 o
  -1  -7   6        1.28        4.72      8.05 o
   0  -7   6        3.68        5.85      7.73 o
   1  -7   6        2.45        0.83      7.71 o
   2  -7   6        1.47        1.16      5.69 o
   3  -7   6        0.32        4.04      6.16 o
   4  -7   6       11.77       10.26      9.26 o
  -5  -6   6        0.43        5.20      6.84 o
  -4  -6   6       27.70       18.77     10.29 o
  -3  -6   6        4.45        5.66      8.59 o
  -2  -6   6        9.12       14.31      8.40 o
  -1  -6   6       29.66       31.20     10.26 o
   0  -6   6       17.51       15.62      8.81 o
   1  -6   6       26.96       30.89      9.72 o
   2  -6   6        4.39        2.09      6.74 o
   3  -6   6       84.75       95.94     10.95 o
   4  -6   6       60.58       58.25     10.30 o
   5  -6   6        9.54        8.93      8.71 o
   6  -6   6       15.07       16.93     10.03 o
  -6  -5   6       18.46       16.09      8.47 o
  -5  -5   6        1.73        3.07      6.50 o
  -4  -5   6       25.40       28.46     10.85 o
  -3  -5   6       64.09       78.84     13.68 o
  -2  -5   6       23.01       26.28      9.73 o
  -1  -5   6        8.37       18.43      8.55 o
   0  -5   6       11.09       21.40      8.26 o
   1  -5   6       64.64       55.75     10.62 o
   2  -5   6      107.70       94.56     12.46 o
   3  -5   6       10.10       14.80      7.37 o
   4  -5   6        2.69        7.20      5.26 o
   5  -5   6       55.67       82.67     10.24 o
   6  -5   6      111.14      115.81     15.58 o
   7  -5   6       14.86        4.84      7.67 o
  -6  -4   6       11.51        1.89      6.03 o
  -5  -4   6       17.47       26.04      8.22 o
  -4  -4   6       51.36       45.35      9.10 o
  -3  -4   6       22.49       15.01      8.21 o
  -2  -4   6       21.09       13.81      7.78 o
  -1  -4   6      113.49      133.55     14.00 o
   0  -4   6        1.93        3.85      5.78 o
   1  -4   6        9.26        3.85      5.67 o
   2  -4   6       97.95      102.63     11.97 o
   3  -4   6       70.39       55.67     11.50 o
   4  -4   6      282.63      266.85     11.59 o
   5  -4   6       55.74       52.46      6.53 o
   6  -4   6      202.20      189.55     11.02 o
   7  -4   6        0.50        4.62      5.36 o
   8  -4   6       40.27       44.16      9.71 o
  -7  -3   6       29.17       36.03      8.20 o
  -6  -3   6        0.17        2.51      5.11 o
  -5  -3   6       13.52        8.34      5.08 o
  -4  -3   6        2.19        7.60      5.86 o
  -3  -3   6       13.77        8.02      6.82 o
  -2  -3   6       32.78       29.39      8.62 o
  -1  -3   6        6.91        4.22      3.41 o
   0  -3   6      412.87      373.19     13.80 o
   1  -3   6       35.58       32.82      8.05 o
   2  -3   6      730.67      748.53     26.30 o
   3  -3   6      170.48      182.21      9.60 o
   4  -3   6      395.66      411.77     11.76 o
   5  -3   6       28.01       25.77      5.05 o
   6  -3   6       11.92       18.24      4.58 o
   7  -3   6       22.29       18.75      4.76 o
   8  -3   6       25.18       27.19      7.94 o
   9  -3   6        1.43        4.56      5.98 o
  -7  -2   6       14.44       13.00      7.14 o
  -6  -2   6        3.51        8.93      5.56 o
  -5  -2   6       44.06       44.89      7.35 o
  -4  -2   6       85.42       81.68      8.44 o
  -3  -2   6       90.23       82.32      9.50 o
  -2  -2   6      594.67      574.94     24.48 o
  -1  -2   6        0.19        2.12      2.47 o
   0  -2   6     1014.98      988.96     21.82 o
   1  -2   6        1.55        0.71      3.29 o
   2  -2   6      610.17      595.98     12.84 o
   3  -2   6       24.37       27.04      5.48 o
   4  -2   6      139.58      130.54      6.80 o
   5  -2   6      194.40      193.13      8.68 o
   6  -2   6        1.48        2.69      3.27 o
   7  -2   6        2.78        2.44      3.03 o
   8  -2   6        0.14       -0.36      3.46 o
   9  -2   6        3.06       11.43      8.26 o
  10  -2   6       32.29       34.40     11.42 o
  -8  -1   6        0.06        0.40      6.42 o
  -7  -1   6       14.60       20.79      7.66 o
  -6  -1   6        0.20       -1.68      4.67 o
  -5  -1   6        1.89       -0.33      4.10 o
  -4  -1   6      265.50      249.44     12.35 o
  -3  -1   6      191.12      183.51     10.25 o
  -2  -1   6       79.27       74.72      7.21 o
  -1  -1   6       62.59       60.93      9.10 o
   0  -1   6      581.86      566.56     20.69 o
   1  -1   6      120.93      102.08      7.42 o
   2  -1   6       15.98       15.49      3.18 o
   3  -1   6       84.20       81.68      8.63 o
   4  -1   6       44.58       43.71      3.49 o
   5  -1   6        0.27        1.03      2.57 o
   6  -1   6        9.62        6.21      3.32 o
   7  -1   6        8.96        4.59      4.59 o
   8  -1   6        0.02       -2.05      4.56 o
   9  -1   6       78.79       79.53     10.57 o
  10  -1   6        3.89        4.10      8.11 o
  -8   0   6       47.60       51.30     10.55 o
  -7   0   6       19.48       22.93      7.82 o
  -6   0   6        9.47        8.41      7.24 o
  -5   0   6        2.02        3.25      3.69 o
  -4   0   6       53.13       55.51      5.69 o
  -3   0   6       17.42       20.90      3.85 o
  -2   0   6      358.35      372.40      7.85 o
  -1   0   6       92.49       87.28      4.73 o
   0   0   6      316.89      331.22     11.14 o
   1   0   6      429.11      415.19      8.80 o
   2   0   6        3.51        2.87      2.39 o
   3   0   6        6.51        4.27      2.69 o
   4   0   6      188.07      195.58      8.28 o
   5   0   6      229.37      228.67      9.20 o
   6   0   6       13.88        7.90      3.22 o
   7   0   6       72.04       62.07      7.19 o
   8   0   6        1.76       -0.53      3.91 o
   9   0   6       40.85       42.62      7.39 o
  10   0   6       34.84       36.33      8.52 o
  -8   1   6       23.85       28.06     10.75 o
  -7   1   6        6.64        7.77      5.74 o
  -6   1   6        4.83       -1.63      3.79 o
  -5   1   6       55.45       49.19      6.60 o
  -4   1   6      126.10      125.14      8.39 o
  -3   1   6       75.83       69.36      6.23 o
  -2   1   6      112.54      119.68      6.21 o
  -1   1   6      150.06      154.00      8.29 o
   0   1   6       16.39       18.54      2.55 o
   1   1   6      123.60      132.09      5.81 o
   2   1   6     1488.96     1548.73     31.70 o
   3   1   6       21.62       25.27      2.44 o
   4   1   6      155.15      163.05      7.27 o
   5   1   6       60.26       59.66      4.19 o
   6   1   6       10.98        9.53      2.82 o
   7   1   6        8.12        8.80      4.38 o
   8   1   6      205.26      204.54     11.56 o
   9   1   6       14.33        9.98      4.93 o
  10   1   6        1.24        3.56      4.91 o
  11   1   6      143.81      142.97     12.41 o
  -8   2   6        0.08        7.63      9.78 o
  -7   2   6        9.76       10.03      5.83 o
  -6   2   6      173.74      192.49     11.67 o
  -5   2   6       10.61       10.97      4.79 o
  -4   2   6       64.27       62.01      8.21 o
  -3   2   6      143.18      144.89     10.15 o
  -2   2   6      562.36      562.48     15.83 o
  -1   2   6       68.75       62.38      5.09 o
   0   2   6      933.53      917.76     18.60 o
   1   2   6      118.28      129.46      5.55 o
   2   2   6      508.60      570.18     14.77 o
   3   2   6       48.45       48.16      3.37 o
   4   2   6       12.14        9.07      2.36 o
   5   2   6      350.15      361.32      9.85 o
   6   2   6       16.32       15.66      4.39 o
   7   2   6       18.25       24.26      5.25 o
   8   2   6       46.19       40.92      6.46 o
   9   2   6      361.80      339.81     14.93 o
  10   2   6       12.80       14.11      5.88 o
  11   2   6      108.64      114.66     11.08 o
  -8   3   6        0.40       -3.48      5.89 o
  -7   3   6        7.27       11.41      7.78 o
  -6   3   6        6.20        8.58      5.02 o
  -5   3   6        1.76        1.28      4.36 o
  -4   3   6      113.30      104.10      6.92 o
  -3   3   6       93.56       94.01      6.41 o
  -2   3   6      242.47      235.75      8.92 o
  -1   3   6      437.90      446.59     11.61 o
   0   3   6      307.83      321.49     11.95 o
   1   3   6       43.77       38.27      4.35 o
   2   3   6      208.03      200.77      8.83 o
   3   3   6      362.43      374.24      8.68 o
   4   3   6        6.31        4.42      2.13 o
   5   3   6        0.66       -1.07      3.26 o
   6   3   6       12.48       12.88      4.07 o
   7   3   6      440.51      410.30     14.18 o
   8   3   6        0.98        2.85      4.09 o
   9   3   6      196.69      191.75     11.58 o
  10   3   6       77.62       77.46      8.91 o
  11   3   6       15.09       11.99      7.40 o
  -7   4   6       27.69       26.40      8.01 o
  -6   4   6        3.26       -1.09      5.25 o
  -5   4   6       15.18       13.83      6.36 o
  -4   4   6        0.46        1.17      2.96 o
  -3   4   6      184.39      185.58      8.75 o
  -2   4   6      313.44      320.40     10.65 o
  -1   4   6      482.37      485.57     12.47 o
   0   4   6        7.23        3.69      2.49 o
   1   4   6      169.62      177.23      8.76 o
   2   4   6      308.87      304.84     10.89 o
   3   4   6      676.66      690.73     12.79 o
   4   4   6        1.87        1.34      1.51 o
   5   4   6      249.33      248.81      6.54 o
   6   4   6       85.99       85.58      5.32 o
   7   4   6       64.32       65.43      6.88 o
   8   4   6       52.97       51.64      6.82 o
   9   4   6        4.26        5.90      4.60 o
  10   4   6       37.63       31.76      8.28 o
  11   4   6        1.28       -3.43      5.42 o
  -7   5   6       13.19        8.30      6.76 o
  -6   5   6        1.48       -2.10      5.75 o
  -5   5   6       39.62       34.39      9.45 o
  -4   5   6        0.33        0.34      3.44 o
  -3   5   6       85.29       95.50      7.00 o
  -2   5   6       24.31       27.34      4.45 o
  -1   5   6      121.44      137.67      6.75 o
   0   5   6      123.34      113.43      5.37 o
   1   5   6      416.40      436.86     12.30 o
   2   5   6       31.01       25.26      3.60 o
   3   5   6       48.83       57.04      4.10 o
   4   5   6      192.18      195.98      6.27 o
   5   5   6       12.26       12.21      3.95 o
   6   5   6      104.04      114.87      8.48 o
   7   5   6       16.09       17.93      5.23 o
   8   5   6      102.20       83.12      9.82 o
   9   5   6       35.19       27.00      7.41 o
  10   5   6       70.24       68.20     10.82 o
  11   5   6        4.52       -1.12      6.12 o
  -7   6   6       13.25       13.32      9.21 o
  -6   6   6        0.39        2.54      6.46 o
  -5   6   6       19.26       15.33      8.23 o
  -4   6   6        1.08       -3.73      4.79 o
  -3   6   6      109.85      110.73      9.80 o
  -2   6   6       35.82       34.66      4.81 o
  -1   6   6        0.05       -1.16      2.60 o
   0   6   6      174.80      178.45      8.23 o
   1   6   6       93.84      105.31      6.50 o
   2   6   6       18.91       18.21      3.19 o
   3   6   6      311.05      196.59     78.41 o
   4   6   6       56.68       61.11      5.35 o
   5   6   6        0.12       -0.70      2.11 o
   6   6   6        8.69       10.40      6.19 o
   7   6   6      138.92      139.44     14.21 o
   8   6   6        5.72        4.72      5.65 o
   9   6   6        0.44        4.01      6.96 o
  10   6   6       12.18       14.56      8.82 o
  11   6   6        1.91        2.15      8.18 o
  -6   7   6        6.53        5.03      7.69 o
  -5   7   6       19.01       17.02      8.93 o
  -4   7   6        3.90       -2.50      6.62 o
  -3   7   6       40.90       55.97      8.19 o
  -2   7   6       14.46       20.98      5.84 o
  -1   7   6        0.41       -0.55      2.76 o
   0   7   6       21.74       21.96      4.06 o
   1   7   6      204.47      208.95      8.04 o
   2   7   6      140.40      143.11      6.70 o
   3   7   6       13.07       16.76      4.03 o
   4   7   6        3.32        1.05      2.82 o
   5   7   6      117.56      100.45      6.92 o
   6   7   6       42.34       46.53     12.40 o
   7   7   6       74.57       88.19     18.30 o
   8   7   6      161.80      161.70     16.54 o
   9   7   6        3.11        2.14      6.96 o
  10   7   6        0.09       -5.07      6.80 o
  -6   8   6        1.39        0.49      6.71 o
  -5   8   6       30.77       29.77     11.01 o
  -4   8   6        0.00        9.63      7.46 o
  -3   8   6       16.13       14.59      5.87 o
  -2   8   6        2.51       -0.14      4.07 o
  -1   8   6       98.74      114.01      9.86 o
   0   8   6       50.98       54.02      5.57 o
   1   8   6       14.18        6.94      3.00 o
   2   8   6       31.81       30.79      4.05 o
   3   8   6       80.53       77.73      6.88 o
   4   8   6       25.78       19.56      4.11 o
   5   8   6      151.75      159.88      9.01 o
   6   8   6      656.16      625.35     27.52 o
   7   8   6       27.28       32.29      9.24 o
   8   8   6       22.36        8.66      7.30 o
   9   8   6       12.57       11.51      8.60 o
  10   8   6        0.03       -1.62      7.16 o
  -5   9   6       17.73       14.54      8.84 o
  -4   9   6       18.07       21.85      9.06 o
  -3   9   6        4.57       -0.06      4.74 o
  -2   9   6       14.59       13.86      5.64 o
  -1   9   6        4.44        1.26      4.06 o
   0   9   6      262.03      274.84     12.41 o
   1   9   6        2.73        2.38      2.64 o
   2   9   6       38.89       33.46      5.60 o
   3   9   6      411.92      413.29     14.55 o
   4   9   6      154.10      139.04      8.47 o
   5   9   6        4.16        8.02      4.31 o
   6   9   6       81.29       61.80     11.70 o
   7   9   6        0.79       -2.38      6.68 o
   8   9   6        1.22        2.39      7.11 o
   9   9   6        0.03       -2.83      7.29 o
  -4  10   6        0.63        0.10      5.91 o
  -3  10   6       12.43       15.75      7.14 o
  -2  10   6       31.22       38.40      8.35 o
  -1  10   6        3.47        2.99      4.81 o
   0  10   6       40.57       36.71      6.44 o
   1  10   6      290.47      273.37     15.97 o
   2  10   6        5.60        3.96      3.86 o
   3  10   6        1.98        0.81      3.73 o
   4  10   6       82.24       68.52      7.03 o
   5  10   6        2.86        7.86      5.12 o
   6  10   6        9.29       14.33      8.39 o
   7  10   6        9.84       14.18      8.72 o
   8  10   6        7.34       17.58      9.65 o
   9  10   6       19.31       25.99     11.19 o
  -3  11   6        2.05        8.27      7.77 o
  -2  11   6        7.79        7.64      6.14 o
  -1  11   6      114.92      135.90     17.04 o
   0  11   6        0.02       -1.52      4.54 o
   1  11   6        2.07        1.32      4.84 o
   2  11   6       35.48       23.79      8.25 o
   3  11   6        2.11        1.70      3.95 o
   4  11   6       23.38       24.39      5.68 o
   5  11   6        0.01       -2.78      3.71 o
   6  11   6        6.47        2.92      5.25 o
   7  11   6        0.91       -3.81      6.94 o
  -1  12   6        0.36       -7.15     13.23 o
   0  12   6       39.72       41.78      9.90 o
   1  12   6        0.21       -2.23      5.00 o
   2  12   6        5.62        0.07      5.62 o
   3  12   6       14.83       14.73      7.35 o
   4  12   6        0.60        0.20      4.78 o
   5  12   6        0.63       -3.25      4.26 o
   6  12   6        8.07       14.18      7.16 o
   0  -7   7        4.07        1.60      8.30 o
   1  -7   7       74.64       94.95     15.63 o
   2  -7   7        6.19        7.39      6.92 o
  -3  -6   7        3.52        8.30      9.06 o
  -2  -6   7        0.01        7.13      9.54 o
  -1  -6   7      177.92      211.57     20.73 o
   0  -6   7       12.64       12.71      9.47 o
   1  -6   7       72.12       89.49     14.27 o
   2  -6   7        4.28        2.52      7.53 o
   3  -6   7        0.19       -0.87      5.53 o
   4  -6   7       90.05      121.98     12.86 o
   5  -6   7        0.01       -3.23      6.85 o
  -4  -5   7       16.75       16.91      7.84 o
  -3  -5   7        6.43        4.56      8.64 o
  -2  -5   7        2.35        0.90      7.58 o
  -1  -5   7        3.98       -3.34      6.78 o
   0  -5   7        0.13        1.19      6.70 o
   1  -5   7       74.11       81.73     12.68 o
   2  -5   7       26.01       26.74     10.19 o
   3  -5   7        0.24        1.31      6.29 o
   4  -5   7        0.67        1.49      5.20 o
   5  -5   7        0.97        6.78      5.71 o
   6  -5   7       10.63       15.24      9.06 o
  -5  -4   7        3.29        8.55      7.03 o
  -4  -4   7        0.98        3.21      5.78 o
  -3  -4   7      111.33       97.46     14.97 o
  -2  -4   7       19.65       20.37      9.57 o
  -1  -4   7       24.15       23.17      9.18 o
   0  -4   7       14.80       10.99      7.55 o
   1  -4   7       33.44       41.12      7.24 o
   2  -4   7       35.37       26.95      8.72 o
   3  -4   7        4.93        0.02      5.89 o
   4  -4   7      112.85      129.93     14.04 o
   5  -4   7       50.73       62.18      9.21 o
   6  -4   7       94.98       85.70      9.02 o
   7  -4   7        0.35       -1.32      7.11 o
  -6  -3   7        5.65        5.63      7.32 o
  -5  -3   7      101.22      111.93     13.12 o
  -4  -3   7       22.78       27.25      8.03 o
  -3  -3   7       13.57       15.95      6.64 o
  -2  -3   7        3.43        4.05      6.64 o
  -1  -3   7       36.13       32.79      9.33 o
   0  -3   7      123.12       95.20     12.60 o
   1  -3   7        0.03        4.29      4.02 o
   2  -3   7        5.76        2.14      3.97 o
   3  -3   7      140.59       70.51     46.44 o
   4  -3   7      371.30      391.10     16.89 o
   5  -3   7        5.50        4.05      3.95 o
   6  -3   7      189.34      197.30     11.76 o
   7  -3   7       13.26       17.64      6.39 o
   8  -3   7       23.00       27.78     10.23 o
  -6  -2   7       32.75       32.27      7.70 o
  -5  -2   7        0.18        0.67      4.62 o
  -4  -2   7        0.51        0.07      3.95 o
  -3  -2   7      176.15      167.20     13.14 o
  -2  -2   7        0.60       -0.16      5.43 o
  -1  -2   7       90.16       80.61     12.04 o
   0  -2   7      100.10       82.99      7.16 o
   1  -2   7      344.51      344.31     13.91 o
   2  -2   7      431.37      383.19     15.14 o
   3  -2   7        5.83        8.15      6.28 o
   4  -2   7      468.78      444.22     16.93 o
   5  -2   7      186.97      188.96     11.86 o
   6  -2   7       71.10       79.72      7.87 o
   7  -2   7        0.47        1.54      4.72 o
   8  -2   7       44.19       52.56      9.04 o
   9  -2   7       26.31       24.80     10.28 o
  -7  -1   7        0.30        0.59      6.16 o
  -6  -1   7       14.16       17.50      7.27 o
  -5  -1   7       13.14       13.91      5.82 o
  -4  -1   7      111.26      110.66      9.94 o
  -3  -1   7       26.10       26.45      5.88 o
  -2  -1   7      266.96      251.24     14.34 o
  -1  -1   7       76.80       75.48     10.62 o
   0  -1   7      611.01      592.06     15.77 o
   1  -1   7       91.14       99.81      7.85 o
   2  -1   7      236.90      248.66     11.82 o
   3  -1   7      147.83      138.00     11.71 o
   4  -1   7      154.11      159.54     10.12 o
   5  -1   7      170.81      186.12     11.89 o
   6  -1   7      165.55      175.92      9.58 o
   7  -1   7       51.82       54.08      7.39 o
   8  -1   7       17.50       17.27      6.18 o
   9  -1   7       59.48       72.08     10.78 o
  10  -1   7        8.65        0.99      6.95 o
  -7   0   7        0.12        1.55      5.86 o
  -6   0   7       37.40       39.66      8.98 o
  -5   0   7        0.08       -3.92      4.28 o
  -4   0   7      174.25      158.67     12.39 o
  -3   0   7       22.37       31.42      6.14 o
  -2   0   7     2156.22     2060.48     51.90 o
  -1   0   7       16.80        9.71      4.84 o
   0   0   7      118.21      133.09      8.10 o
   1   0   7      189.35      186.38      9.82 o
   2   0   7      223.11      238.54      8.34 o
   3   0   7        8.03        7.96      3.27 o
   4   0   7      573.86      564.05     18.31 o
   5   0   7      105.16      105.13      6.51 o
   6   0   7      142.06      151.47      7.84 o
   7   0   7       21.85       26.05      5.89 o
   8   0   7       43.55       37.74      6.98 o
   9   0   7        0.45        0.30      4.87 o
  10   0   7       38.66       38.04      9.26 o
  -7   1   7       18.03       24.89      8.26 o
  -6   1   7       86.44       83.41     11.04 o
  -5   1   7       82.59       69.28     12.89 o
  -4   1   7      521.09      492.23     19.87 o
  -3   1   7       59.24       59.90      6.20 o
  -2   1   7       76.90       71.54      5.64 o
  -1   1   7        7.42        9.90      2.75 o
   0   1   7        8.44       10.09      2.52 o
   1   1   7      133.10      133.21      6.15 o
   2   1   7      458.45      487.90     15.52 o
   3   1   7       22.03       22.27      3.08 o
   4   1   7      438.37      437.75     12.09 o
   5   1   7      798.49      774.51     16.13 o
   6   1   7        0.03        1.31      2.57 o
   7   1   7      109.74      109.15      8.92 o
   8   1   7       21.63       27.25      6.05 o
   9   1   7        2.87       -2.58      4.11 o
  10   1   7        6.03        9.28      5.96 o
  -7   2   7       42.54       43.44     12.34 o
  -6   2   7       50.48       36.79      9.54 o
  -5   2   7       21.11       16.36      5.19 o
  -4   2   7      156.18      150.20      9.69 o
  -3   2   7       24.45       23.90      5.96 o
  -2   2   7      293.54      294.90     14.00 o
  -1   2   7        5.40        5.75      2.97 o
   0   2   7       39.83       43.75      4.45 o
   1   2   7       35.14       42.81      4.56 o
   2   2   7       14.80       20.32      3.30 o
   3   2   7       18.86       21.25      2.93 o
   4   2   7        0.07        1.30      2.55 o
   5   2   7      420.13      411.06     14.63 o
   6   2   7        0.66        1.27      3.53 o
   7   2   7      114.51      121.53      9.14 o
   8   2   7        3.96        5.20      4.41 o
   9   2   7       38.30       39.01      7.18 o
  10   2   7       38.16       40.45      7.71 o
  11   2   7       30.45       34.36      8.21 o
  -7   3   7       10.75       -0.95      8.94 o
  -6   3   7       64.99       58.64      9.60 o
  -5   3   7      120.75      122.53      9.79 o
  -4   3   7       26.16       29.45      6.84 o
  -3   3   7       37.06       37.88      6.83 o
  -2   3   7      173.13      158.62     10.44 o
  -1   3   7      317.55      294.09     13.28 o
   0   3   7      172.52      157.47      9.70 o
   1   3   7       32.71       31.13      4.27 o
   2   3   7       92.19       88.73      6.88 o
   3   3   7        7.49        4.08      2.53 o
   4   3   7      370.31      364.51     11.25 o
   5   3   7      123.40      126.15      9.54 o
   6   3   7       14.52       15.94      4.75 o
   7   3   7      202.67      202.85     10.91 o
   8   3   7      268.53      287.50     13.46 o
   9   3   7       78.06       87.55      9.14 o
  10   3   7       53.73       58.41      8.58 o
  11   3   7       76.64       82.17     12.23 o
  -7   4   7       56.56       67.37     11.20 o
  -6   4   7       10.12       10.35      7.24 o
  -5   4   7        5.43       -1.30      5.63 o
  -4   4   7        7.39       15.24      5.59 o
  -3   4   7      145.15      141.27     10.55 o
  -2   4   7       87.47       97.33      6.85 o
  -1   4   7       45.44       48.11      5.23 o
   0   4   7        6.32        5.78      4.76 o
   1   4   7      179.94      185.17      8.51 o
   2   4   7      499.92      513.26     14.97 o
   3   4   7        0.57        0.59      2.82 o
   4   4   7       27.90       29.20      3.18 o
   5   4   7      365.52      354.83     10.79 o
   6   4   7     1074.26     1067.56     21.54 o
   7   4   7      686.70      649.22     17.91 o
   8   4   7        0.37        2.36      3.85 o
   9   4   7      157.75      145.57     10.66 o
  10   4   7        1.85        4.02      5.77 o
  11   4   7       10.15       15.84      7.95 o
  -7   5   7        0.23        2.18      6.14 o
  -6   5   7       48.62       51.78     12.66 o
  -5   5   7        1.60        6.89      6.32 o
  -4   5   7       19.95       16.78      7.66 o
  -3   5   7        9.29        9.06      3.72 o
  -2   5   7       21.71       22.59      4.39 o
  -1   5   7        0.24        0.10      2.56 o
   0   5   7      210.18      206.88      9.16 o
   1   5   7       17.28       11.79      3.51 o
   2   5   7      126.25      118.94      6.80 o
   3   5   7       70.99       74.67      5.58 o
   4   5   7      745.38      759.94     13.96 o
   5   5   7     1115.14     1052.21     15.57 o
   6   5   7       56.59       53.51      5.11 o
   7   5   7      464.57      428.84     16.30 o
   8   5   7       76.33       71.09      9.70 o
   9   5   7        9.94        9.81      5.78 o
  10   5   7        6.87        3.44      5.38 o
  11   5   7        8.17        4.46      7.03 o
  -6   6   7        3.03        4.47      7.47 o
  -5   6   7        0.56        5.92      7.27 o
  -4   6   7       39.94       44.11      7.48 o
  -3   6   7       96.67       94.52     11.12 o
  -2   6   7        3.63        2.32      3.07 o
  -1   6   7       57.25       63.16      6.14 o
   0   6   7       41.97       37.25      4.97 o
   1   6   7        1.45        1.81      2.54 o
   2   6   7      263.01      245.95     10.87 o
   3   6   7      514.67      509.08     15.81 o
   4   6   7      115.78      132.43      7.45 o
   5   6   7      221.35      215.82      8.03 o
   6   6   7      384.15      381.05     14.66 o
   7   6   7        4.57        6.31      6.36 o
   8   6   7       93.38       83.51     12.73 o
   9   6   7       24.65       29.17      9.70 o
  10   6   7       59.20       52.43     14.25 o
  -6   7   7        0.19        2.44      6.56 o
  -5   7   7       54.73       52.72     12.73 o
  -4   7   7        0.38       -4.14      4.14 o
  -3   7   7       20.78       24.10      6.45 o
  -2   7   7       20.00       14.02      5.40 o
  -1   7   7      134.55      143.10      8.54 o
   0   7   7      154.47      157.99      8.55 o
   1   7   7      141.42      148.46      8.23 o
   2   7   7       44.75       44.97      5.14 o
   3   7   7        9.72        9.13      3.73 o
   4   7   7       86.03       72.55      6.29 o
   5   7   7       29.04       30.53      6.03 o
   6   7   7      257.63      238.27     12.89 o
   7   7   7        3.49       -0.39      3.77 o
   8   7   7       16.79       19.62      8.55 o
   9   7   7        0.07        1.62      6.33 o
  10   7   7        3.76        2.79      8.35 o
  -5   8   7        3.25        8.96      8.59 o
  -4   8   7        0.20       -2.43      4.69 o
  -3   8   7       10.60        3.73      5.07 o
  -2   8   7       10.80       10.07      4.98 o
  -1   8   7      171.68      159.16     11.73 o
   0   8   7       12.82       10.33      3.21 o
   1   8   7       42.06       43.88      5.47 o
   2   8   7      127.21      125.78      6.99 o
   3   8   7      131.91      131.50      8.41 o
   4   8   7      106.12      100.73      7.62 o
   5   8   7       84.39       89.24      9.10 o
   6   8   7       45.42       40.42      7.26 o
   7   8   7        0.00       -1.94      3.61 o
   8   8   7       18.97       16.98      8.52 o
   9   8   7        0.08        2.91      7.35 o
  10   8   7       14.96        6.04      8.99 o
  -4   9   7       13.30       16.33      7.48 o
  -3   9   7       51.53       52.94      9.30 o
  -2   9   7       26.57       25.06      7.31 o
  -1   9   7       46.54       25.67     14.85 o
   0   9   7       63.20       65.06      8.31 o
   1   9   7        5.22        5.31      3.04 o
   2   9   7        8.79        7.06      3.78 o
   3   9   7      160.51      152.18      9.63 o
   4   9   7       27.35       24.92      4.88 o
   5   9   7        9.67        9.83      4.96 o
   6   9   7       16.68        8.28      9.91 o
   7   9   7        6.27        2.42      4.85 o
   8   9   7       14.68       12.97      8.85 o
   9   9   7        3.25       -3.74      6.70 o
  -3  10   7        6.72        5.58      6.16 o
  -2  10   7       17.02       16.05      6.55 o
  -1  10   7       13.32       12.94      5.98 o
   0  10   7        3.91        5.52      4.79 o
   1  10   7       48.36       46.79      8.12 o
   2  10   7       75.02       72.18      7.64 o
   3  10   7        6.87        6.05      4.08 o
   4  10   7       41.91       38.73      5.85 o
   5  10   7        0.14        1.78      4.37 o
   6  10   7       54.22       43.57      8.46 o
   7  10   7       12.93       15.01      6.73 o
   8  10   7       76.86       83.10     14.84 o
  -2  11   7       17.77       11.14      6.84 o
  -1  11   7        0.60       -2.80      7.48 o
   0  11   7       37.93       45.49     11.96 o
   1  11   7       65.87       80.66     11.31 o
   2  11   7       19.77       13.82      6.69 o
   3  11   7       14.05       12.68      5.09 o
   4  11   7       58.86       55.40      7.09 o
   5  11   7       54.96       62.59      9.40 o
   6  11   7       72.74       73.74     10.50 o
   7  11   7       17.50       23.26      7.88 o
   0  12   7        0.74        2.50     14.43 o
   1  12   7       42.60       37.01      9.11 o
   2  12   7       11.26       12.41      7.03 o
   3  12   7       62.58       68.27     10.68 o
   4  12   7        2.73        0.37      5.39 o
   5  12   7        0.00        2.20      5.54 o
   6  12   7       78.71       74.86     14.05 o
   0  -6   8       16.15       26.25     11.44 o
   1  -6   8        0.05       -1.49      7.84 o
   2  -6   8       19.42       29.95     11.50 o
  -2  -5   8        6.59        4.14      9.17 o
  -1  -5   8       62.17       93.99     15.80 o
   0  -5   8       10.10       16.46      9.22 o
   1  -5   8       63.58       74.31     13.64 o
   2  -5   8       33.06       44.11     11.39 o
   3  -5   8       57.72       70.95     13.02 o
   4  -5   8       17.40       14.42      6.23 o
   5  -5   8        0.00        7.44      5.56 o
  -4  -4   8       26.48       32.86      9.62 o
  -3  -4   8      392.95      449.54     26.44 o
  -2  -4   8       41.03       57.42     13.23 o
  -1  -4   8      135.24      164.89     17.95 o
   0  -4   8        2.28        6.06      7.64 o
   1  -4   8        0.09        0.86      6.82 o
   2  -4   8        1.25       -5.52      5.52 o
   3  -4   8       14.40       12.43      5.94 o
   4  -4   8       33.98       40.67      8.25 o
   5  -4   8        7.96        9.60      5.44 o
   6  -4   8        2.96        0.40      5.19 o
  -5  -3   8      110.28      111.27     14.31 o
  -4  -3   8       49.07       70.96     11.84 o
  -3  -3   8       35.73       38.24      9.07 o
  -2  -3   8       24.55       20.98      9.36 o
  -1  -3   8       22.01       15.87      8.39 o
   0  -3   8       20.83       17.24      8.22 o
   1  -3   8        0.49        3.12      5.92 o
   2  -3   8       15.86       25.81      6.42 o
   3  -3   8        0.30        2.93      4.59 o
   4  -3   8       56.26       61.60      8.71 o
   5  -3   8        4.98        2.63      4.35 o
   6  -3   8        0.08        1.64      4.44 o
   7  -3   8       17.71       16.76      7.07 o
   8  -3   8       17.91       10.82      9.22 o
  -5  -2   8        0.02        0.19      5.96 o
  -4  -2   8        0.30       -1.21      5.22 o
  -3  -2   8       63.88       76.74     11.04 o
  -2  -2   8       14.41       12.23      6.15 o
  -1  -2   8       13.69        8.78      7.26 o
   0  -2   8        2.39        1.58      8.88 o
   1  -2   8       69.82       74.35      7.90 o
   2  -2   8        1.76        2.38      3.96 o
   3  -2   8       87.07      105.74      9.63 o
   4  -2   8       28.26       24.20      6.49 o
   5  -2   8        0.29       -0.15      4.25 o
   6  -2   8        1.38        2.23      4.75 o
   7  -2   8        0.77        3.27      5.43 o
   8  -2   8        0.87        4.19      5.65 o
  -6  -1   8        3.75        7.07      6.84 o
  -5  -1   8        0.37       -1.45      4.50 o
  -4  -1   8       38.19       42.29      7.71 o
  -3  -1   8       63.24       71.25     10.23 o
  -2  -1   8        0.11       -0.76      4.47 o
  -1  -1   8       21.88       29.51      8.77 o
   0  -1   8       19.58       20.65      7.88 o
   1  -1   8      139.43      167.30     10.33 o
   2  -1   8      402.65      373.90     15.14 o
   3  -1   8        1.36        0.35      3.56 o
   4  -1   8       33.83       30.29      6.10 o
   5  -1   8        0.00       -0.05      3.78 o
   6  -1   8        5.16        4.82      4.95 o
   7  -1   8        0.80        1.80      4.84 o
   8  -1   8        5.68        7.11      4.95 o
   9  -1   8       30.91       27.62      7.01 o
  -6   0   8       97.20       94.87     12.59 o
  -5   0   8       13.19       16.18      7.06 o
  -4   0   8        3.14        4.48      4.74 o
  -3   0   8        0.64       -0.17      4.05 o
  -2   0   8        0.10        0.03      3.58 o
  -1   0   8      527.92      514.98     24.82 o
   0   0   8      669.32      653.94     26.82 o
   1   0   8       30.74       24.12      5.26 o
   2   0   8      360.36      368.18     14.68 o
   3   0   8        3.88        4.77      3.09 o
   4   0   8       28.93       32.49      4.95 o
   5   0   8        9.95        8.96      3.97 o
   6   0   8       85.56       96.38      8.35 o
   7   0   8      292.45      307.33     14.15 o
   8   0   8       37.54       38.53      7.23 o
   9   0   8        1.75       -0.29      5.45 o
  -6   1   8       55.43       57.20     10.77 o
  -5   1   8        6.70       10.81      6.02 o
  -4   1   8       37.56       30.25      8.01 o
  -3   1   8      576.66      560.39     21.61 o
  -2   1   8       81.08       73.77      8.06 o
  -1   1   8       51.75       49.65      7.38 o
   0   1   8      256.21      230.69     13.11 o
   1   1   8        0.94       -2.39      2.39 o
   2   1   8        3.86        5.81      3.00 o
   3   1   8        0.84       -0.05      2.33 o
   4   1   8       25.15       24.36      4.12 o
   5   1   8      381.46      363.78     11.18 o
   6   1   8      369.61      363.43     16.25 o
   7   1   8      132.45      135.40     10.14 o
   8   1   8       24.25       20.63      6.14 o
   9   1   8       10.81       11.58      5.78 o
  10   1   8       11.89        6.01      5.85 o
  -6   2   8       58.28       48.15     10.03 o
  -5   2   8       57.12       64.24     10.23 o
  -4   2   8      119.84      127.49     14.29 o
  -3   2   8       30.97       26.38      6.99 o
  -2   2   8      184.97      185.09     12.44 o
  -1   2   8      473.72      453.13     17.86 o
   0   2   8      666.88      645.52     22.85 o
   1   2   8        1.05        2.82      2.75 o
   2   2   8        3.88        4.20      2.90 o
   3   2   8      500.01      477.81     11.94 o
   4   2   8       60.15       58.45      5.65 o
   5   2   8      184.72      162.16      8.20 o
   6   2   8      254.43      242.87     13.61 o
   7   2   8        3.14        4.48      4.09 o
   8   2   8       34.08       30.04      6.55 o
   9   2   8       22.04       24.96      6.42 o
  10   2   8        0.15        0.12      5.23 o
  -6   3   8       60.22       52.44     12.74 o
  -5   3   8       27.68       24.62      7.42 o
  -4   3   8       31.80       36.85      7.89 o
  -3   3   8       78.98       84.19      9.68 o
  -2   3   8      784.67      716.94     22.43 o
  -1   3   8       49.51       57.84      7.71 o
   0   3   8        8.10        8.89      4.38 o
   1   3   8      140.15      137.66      8.83 o
   2   3   8      328.97      346.89     13.17 o
   3   3   8      271.19      263.35     11.63 o
   4   3   8      279.76      260.03     10.37 o
   5   3   8       68.80       62.64      8.16 o
   6   3   8        2.50        2.40      4.26 o
   7   3   8       15.24       19.49      5.24 o
   8   3   8        1.07        2.25      4.24 o
   9   3   8       11.17        7.54      5.38 o
  10   3   8        7.36        7.89      5.57 o
  -6   4   8       24.38       42.08     15.98 o
  -5   4   8        1.01       -1.74      5.60 o
  -4   4   8       12.68        4.22      5.15 o
  -3   4   8        1.15       -3.23      3.88 o
  -2   4   8       60.64       50.21      7.63 o
  -1   4   8        2.93        0.34      3.61 o
   0   4   8       15.80       16.34      5.03 o
   1   4   8      408.28      380.08     14.84 o
   2   4   8       93.26       90.32      6.76 o
   3   4   8       57.96       53.64      8.21 o
   4   4   8       61.59       68.02      6.80 o
   5   4   8       24.39       21.59      4.20 o
   6   4   8       22.19       14.86      5.32 o
   7   4   8       29.53       27.81      5.80 o
   8   4   8       11.29        9.17      5.08 o
   9   4   8       30.51       26.43      6.41 o
  10   4   8       12.65        5.08      6.13 o
  -6   5   8        2.72        1.12      7.39 o
  -5   5   8        5.93        4.16      6.58 o
  -4   5   8        0.67        3.33      5.84 o
  -3   5   8       12.46       12.97      5.28 o
  -2   5   8       14.03       11.00      3.95 o
  -1   5   8      330.18      333.67     12.26 o
   0   5   8      188.82      198.92     11.48 o
   1   5   8        0.14       -0.20      3.16 o
   2   5   8        0.01        1.10      3.02 o
   3   5   8      315.40      305.64     10.75 o
   4   5   8       77.76       74.01      5.78 o
   5   5   8       23.55       29.10      5.01 o
   6   5   8       55.91       44.78      9.17 o
   7   5   8       21.79       22.43      6.17 o
   8   5   8        2.71        2.86      4.90 o
   9   5   8       26.84       36.89      8.54 o
  10   5   8       17.79       16.64      7.55 o
  -5   6   8        0.13       -0.37      6.42 o
  -4   6   8        2.09        3.15      6.15 o
  -3   6   8       30.44       26.29      6.31 o
  -2   6   8      217.91      220.68     10.61 o
  -1   6   8      135.18      141.69      7.93 o
   0   6   8      210.09      192.20      8.73 o
   1   6   8      118.31      114.79      6.92 o
   2   6   8       60.80       66.09      5.98 o
   3   6   8      202.03      203.80      9.28 o
   4   6   8      261.00      256.48      9.60 o
   5   6   8      206.36      227.39     16.12 o
   6   6   8       33.46       30.43      8.85 o
   7   6   8       41.57       45.40     10.49 o
   8   6   8       57.47       46.54     10.79 o
   9   6   8        0.11       -2.68      5.77 o
  10   6   8        0.02        4.11      7.92 o
  -5   7   8        3.09        6.39      7.53 o
  -4   7   8        1.90        8.89      7.73 o
  -3   7   8       18.92       19.76      6.26 o
  -2   7   8      178.83      179.41     12.49 o
  -1   7   8       24.64       28.22      5.19 o
   0   7   8      382.70      377.76     13.34 o
   1   7   8       33.89       31.40      5.04 o
   2   7   8      441.18      434.98     15.35 o
   3   7   8      253.72      251.12     13.22 o
   4   7   8       23.64       24.66      5.67 o
   5   7   8      401.94      372.19     15.51 o
   6   7   8       19.97       25.26      5.72 o
   7   7   8       71.56       77.91     12.36 o
   8   7   8        7.55        9.42      6.96 o
   9   7   8        1.50        0.23      6.75 o
  10   7   8       26.53       13.92      9.45 o
  -4   8   8       32.12       31.19     10.88 o
  -3   8   8        1.64        0.20      4.69 o
  -2   8   8       84.05      103.81     10.79 o
  -1   8   8        3.25        4.95      4.74 o
   0   8   8      373.33      248.17     99.35 o
   1   8   8       57.70       56.02      6.29 o
   2   8   8      154.24      147.22      8.62 o
   3   8   8      542.05      535.22     18.53 o
   4   8   8       38.44       39.63      5.75 o
   5   8   8      144.12      137.65     10.80 o
   6   8   8        0.17        1.74      3.98 o
   7   8   8       16.30       19.41      8.77 o
   8   8   8      123.21      139.23     17.35 o
   9   8   8        0.53        5.33      8.11 o
  10   8   8        0.13        5.82      8.49 o
  -4   9   8       13.41       13.18      9.17 o
  -3   9   8       12.38       15.47      7.02 o
  -2   9   8      168.99      176.39     13.79 o
  -1   9   8        0.05        0.36      4.49 o
   0   9   8      310.95      312.54     15.99 o
   1   9   8        9.01        4.36      3.78 o
   2   9   8       35.19       31.70      5.37 o
   3   9   8       77.06       86.91      7.90 o
   4   9   8       13.92        6.05      4.24 o
   5   9   8        2.45       -0.53      4.20 o
   6   9   8       27.11       27.95      6.93 o
   7   9   8        2.72        2.95      6.41 o
   8   9   8        0.02       -5.80      6.33 o
   9   9   8        1.76       -0.96      7.70 o
  -3  10   8        1.78        6.08      6.33 o
  -2  10   8      103.33      101.75     12.00 o
  -1  10   8        0.37        2.14      4.80 o
   0  10   8       69.09       73.15      9.65 o
   1  10   8      145.86      167.53     16.94 o
   2  10   8       25.29       18.74      6.25 o
   3  10   8        0.18       -0.14      3.58 o
   4  10   8        2.51        2.79      4.58 o
   5  10   8       10.32        9.47      5.52 o
   6  10   8        0.04       -1.21      3.56 o
   7  10   8        7.04        5.24      5.47 o
   8  10   8       11.19       20.07     10.28 o
  -1  11   8      105.32       92.18     15.34 o
   0  11   8        0.02       -3.84      7.04 o
   1  11   8       25.38       14.97      8.71 o
   2  11   8        0.80       -1.58      4.75 o
   3  11   8        3.37        5.39      5.36 o
   4  11   8        0.00        2.12      4.19 o
   5  11   8        0.15        0.89      4.82 o
   6  11   8        8.90       20.37      7.52 o
   7  11   8       11.18        2.35      5.14 o
   1  12   8       10.78       -2.38     13.59 o
   2  12   8       15.49        7.07      7.73 o
   3  12   8        1.02        6.17      7.00 o
   4  12   8        8.12        6.87      7.42 o
   5  12   8        6.58        4.72      5.99 o
  -2  -4   9       41.70       48.36     13.70 o
  -1  -4   9       20.79        9.21      8.85 o
   0  -4   9      184.44      248.87     21.45 o
   1  -4   9        0.02        1.54      7.87 o
   2  -4   9       22.57       21.74     10.01 o
   3  -4   9        2.73        5.81      7.62 o
   4  -4   9        2.38        6.67      6.16 o
   5  -4   9        1.57        4.25      4.98 o
  -3  -3   9       40.08       55.10     11.16 o
  -2  -3   9       54.66       57.77     10.93 o
  -1  -3   9       30.85       27.88     10.39 o
   0  -3   9       53.73       51.87     11.80 o
   1  -3   9       40.33       34.06     10.45 o
   2  -3   9        4.50        7.75      7.63 o
   3  -3   9        0.01       -0.79      6.56 o
   4  -3   9       26.93       25.57      6.92 o
   5  -3   9       29.14       35.32      8.17 o
   6  -3   9       15.69       14.44      7.04 o
  -4  -2   9       12.57        8.71      7.24 o
  -3  -2   9      121.31      142.62     20.33 o
  -2  -2   9       19.09       26.51      8.35 o
  -1  -2   9        3.92        8.67      8.06 o
   0  -2   9        3.13        6.13      6.89 o
   1  -2   9       45.73       36.88     10.33 o
   2  -2   9        9.80        4.71      6.62 o
   3  -2   9        3.13        2.65      4.76 o
   4  -2   9       32.67       28.46     16.70 o
   5  -2   9        0.85        2.54      4.99 o
   6  -2   9       25.69       28.64      7.83 o
   7  -2   9        0.63        4.37      6.04 o
  -4  -1   9        0.03        2.23      6.11 o
  -3  -1   9       12.12        9.63      6.45 o
  -2  -1   9        6.85        5.96      5.72 o
  -1  -1   9       61.85       65.47     10.15 o
   0  -1   9       14.55       18.30      8.09 o
   1  -1   9       37.18       35.50     17.70 o
   2  -1   9       25.00       21.31      5.93 o
   3  -1   9        0.73        3.00      4.24 o
   4  -1   9       64.97       50.21     13.74 o
   5  -1   9       78.22       99.01     11.68 o
   6  -1   9       36.08       48.01     10.57 o
   7  -1   9        0.01       -3.98      4.71 o
   8  -1   9        1.63        0.89      5.55 o
  -5   0   9        4.11        4.20      6.48 o
  -4   0   9        0.14        1.76      5.48 o
  -3   0   9       19.50       14.64      5.89 o
  -2   0   9        2.51       -2.76      4.82 o
  -1   0   9        9.92        6.42      5.42 o
   0   0   9       17.06       17.67      6.83 o
   1   0   9       14.09       13.43      6.35 o
   2   0   9       11.12        4.51      4.21 o
   3   0   9        0.59        0.24      3.96 o
   4   0   9       48.09       50.56      7.43 o
   5   0   9        6.07        7.76      4.69 o
   6   0   9        3.05        3.00      4.85 o
   7   0   9        2.12        1.81      4.33 o
   8   0   9       14.38       12.03      5.70 o
   9   0   9       12.35       13.70      6.33 o
  -5   1   9       25.63       21.82      7.91 o
  -4   1   9        0.33        1.63      5.65 o
  -3   1   9        3.37        3.73      5.15 o
  -2   1   9       38.26       37.43      7.12 o
  -1   1   9        0.59        1.26      4.71 o
   0   1   9        1.20        2.25      4.12 o
   1   1   9        0.39        2.27      4.14 o
   2   1   9      191.98      189.73     11.36 o
   3   1   9        1.17        2.77      3.71 o
   4   1   9       27.90       20.18      4.47 o
   5   1   9       53.15       45.21      5.88 o
   6   1   9       20.48       22.29      5.64 o
   7   1   9       50.36       44.80      7.37 o
   8   1   9       30.64       30.68      7.13 o
   9   1   9        1.27       -4.05      4.70 o
  -5   2   9        1.67        0.45      5.81 o
  -4   2   9        6.56        6.35      5.70 o
  -3   2   9        5.90        5.74      5.50 o
  -2   2   9      117.13      125.61     11.74 o
  -1   2   9        0.23        0.25      3.97 o
   0   2   9      340.72      338.28     19.98 o
   1   2   9        3.10        3.39      4.28 o
   2   2   9      263.64      267.73     10.39 o
   3   2   9       75.56       60.69      5.93 o
   4   2   9        1.76        0.92      2.71 o
   5   2   9      441.46      423.50     15.08 o
   6   2   9        0.42       -0.76      4.00 o
   7   2   9       15.38       13.01      5.30 o
   8   2   9       31.25       22.05      6.23 o
   9   2   9        1.12        1.60      5.36 o
  10   2   9        6.00        9.45      6.04 o
  -5   3   9      109.43      121.75     13.33 o
  -4   3   9       56.10       47.44      9.22 o
  -3   3   9       89.89      100.70     11.17 o
  -2   3   9       47.36       44.66      8.04 o
  -1   3   9      275.29      252.63     14.42 o
   0   3   9       18.12       19.31      4.43 o
   1   3   9       96.26       96.79      8.25 o
   2   3   9       10.89        8.84      4.19 o
   3   3   9      357.38      303.19     14.06 o
   4   3   9       14.44       12.90      3.61 o
   5   3   9       40.94       40.33      6.92 o
   6   3   9       22.11       20.31      6.11 o
   7   3   9       33.39       28.85      6.28 o
   8   3   9       64.22       72.94      8.69 o
   9   3   9        6.52        5.14      5.05 o
  10   3   9       17.13       12.93      6.34 o
  -5   4   9      136.84      152.06     18.58 o
  -4   4   9       18.09       17.53      7.14 o
  -3   4   9       20.76       21.11      6.73 o
  -2   4   9        9.10        5.62      4.67 o
  -1   4   9       70.46       69.71      8.95 o
   0   4   9       27.47       30.01      6.44 o
   1   4   9      554.61      501.50     17.01 o
   2   4   9        0.91        2.97      3.53 o
   3   4   9       70.20       64.17      6.47 o
   4   4   9        0.26        1.04      3.19 o
   5   4   9       18.53       19.97      4.99 o
   6   4   9      673.86      658.86     22.50 o
   7   4   9       67.39       70.41      8.03 o
   8   4   9       53.39       53.79      7.77 o
   9   4   9        1.17        2.10      4.84 o
  10   4   9       12.23        9.17      7.29 o
  -5   5   9        1.04       -6.80      6.80 o
  -4   5   9       49.95       45.25     11.67 o
  -3   5   9       67.26       71.29      9.72 o
  -2   5   9        1.01        3.74      4.38 o
  -1   5   9      360.11      354.40     16.37 o
   0   5   9      421.74      427.08     17.29 o
   1   5   9        0.04       -0.43      3.59 o
   2   5   9       31.91       33.63      5.22 o
   3   5   9       82.38       89.48      8.29 o
   4   5   9      128.21      130.22      7.79 o
   5   5   9        0.98        2.04      3.56 o
   6   5   9       11.59        0.44      5.57 o
   7   5   9        0.29        0.16      4.23 o
   8   5   9        2.83       -2.70      4.51 o
   9   5   9       15.13       22.27      7.57 o
  10   5   9        0.28       -5.29      5.29 o
  -5   6   9       22.54       21.64     10.01 o
  -4   6   9        5.36        5.41      7.23 o
  -3   6   9        0.06       -2.60      5.54 o
  -2   6   9      106.22      105.23      9.24 o
  -1   6   9        2.63        3.52      3.78 o
   0   6   9      190.20      191.98     10.73 o
   1   6   9       83.88       86.37      7.54 o
   2   6   9       19.39       22.39      4.25 o
   3   6   9       13.63        7.14      3.55 o
   4   6   9       18.15       16.87      4.10 o
   5   6   9        2.09        3.20      5.48 o
   6   6   9       10.64        7.07      6.33 o
   7   6   9        5.60        1.86      5.73 o
   8   6   9       17.82       15.28      8.40 o
   9   6   9        3.16        5.04      7.33 o
  10   6   9        5.21        7.26      8.86 o
  -4   7   9        7.57        9.00      8.00 o
  -3   7   9       15.44       11.02      8.28 o
  -2   7   9       38.88       38.47      7.47 o
  -1   7   9       74.47       80.57      7.80 o
   0   7   9        0.13        0.48      3.16 o
   1   7   9        6.11        5.09      4.52 o
   2   7   9       19.45       19.31      5.39 o
   3   7   9        8.11        5.05      4.45 o
   4   7   9       95.03      105.82     10.41 o
   5   7   9       18.21       14.84      7.49 o
   6   7   9       88.38       75.83     13.53 o
   7   7   9      147.46      148.52     16.23 o
   8   7   9        0.17        1.66      6.94 o
   9   7   9        7.79        5.49      7.41 o
  10   7   9       39.19       50.76     13.11 o
  -4   8   9       22.51       27.83     10.38 o
  -3   8   9        5.49       -1.15      6.89 o
  -2   8   9       25.69       12.32      6.26 o
  -1   8   9        3.46        2.85      4.61 o
   0   8   9        3.62        7.15      4.17 o
   1   8   9       15.33       12.85      3.88 o
   2   8   9       39.62       48.67      7.13 o
   3   8   9       23.42       25.08      6.41 o
   4   8   9        3.37        3.23      5.94 o
   5   8   9       90.08      101.75     13.57 o
   6   8   9       38.26       29.46      9.78 o
   7   8   9        0.05        7.28      6.97 o
   8   8   9       63.79       68.12     13.65 o
   9   8   9        8.91       11.30      8.71 o
  -3   9   9       14.43       28.05     10.97 o
  -2   9   9       65.04       70.09     10.34 o
  -1   9   9        7.79        2.70      5.03 o
   0   9   9       14.81        5.58      4.83 o
   1   9   9       61.43       66.81      6.43 o
   2   9   9       14.04       12.59      4.50 o
   3   9   9       50.79       58.58      8.49 o
   4   9   9       66.66       76.29     12.01 o
   5   9   9        1.75        1.85      4.48 o
   6   9   9       61.97       56.01     19.49 o
   7   9   9       19.09       19.02      9.35 o
   8   9   9       19.99       28.43     10.77 o
   9   9   9       15.29       16.68     10.23 o
  -2  10   9       41.15       44.48      9.47 o
  -1  10   9       36.04       41.74      8.97 o
   0  10   9       15.00       11.33      6.14 o
   1  10   9       82.98       74.33     12.89 o
   2  10   9       16.34        8.55      7.28 o
   3  10   9        9.78       -1.12      5.78 o
   4  10   9       21.27       25.10      7.15 o
   5  10   9        3.11        0.05      4.08 o
   6  10   9       36.39       38.42     10.18 o
   7  10   9       52.81       63.28     13.15 o
   8  10   9        2.82       -0.99      7.70 o
   0  11   9        3.14        8.87      9.11 o
   1  11   9        2.46       -5.58      6.37 o
   2  11   9       37.27       40.00     11.12 o
   3  11   9        2.69        8.11      9.18 o
   4  11   9        1.51        5.84      5.56 o
   5  11   9       28.08       16.50      6.73 o
   6  11   9        0.77        0.21      4.68 o
   7  11   9        0.74        7.76     10.61 o
   2  12   9        0.09       -0.60     12.88 o
   4  12   9        0.05        0.88      7.36 o
   0  -3  10       64.21       73.23     14.90 o
   1  -3  10        1.28       -4.94      7.09 o
   2  -3  10       39.51       61.75     21.70 o
   3  -3  10       10.58       20.51     10.55 o
   4  -3  10       35.27       40.34     11.33 o
  -2  -2  10       58.56       72.57     11.93 o
  -1  -2  10       21.51       18.46      7.88 o
   0  -2  10        3.26       14.62      9.06 o
   1  -2  10        1.08        8.95      7.91 o
   2  -2  10       22.42       18.38      9.02 o
   3  -2  10        0.47        8.58      7.41 o
   4  -2  10        2.90        6.82      7.33 o
   5  -2  10      133.54      127.56     21.16 o
   6  -2  10        4.67        7.08      6.44 o
  -3  -1  10       47.88       68.70     12.15 o
  -2  -1  10      130.26      130.94     14.22 o
  -1  -1  10       70.35       69.39     11.15 o
   0  -1  10       29.35       26.42      7.73 o
   1  -1  10        3.17       -1.99      6.60 o
   2  -1  10       56.93       61.07     11.93 o
   3  -1  10       22.81       26.65      9.23 o
   4  -1  10       19.09       30.80      7.41 o
   5  -1  10       20.07       23.45      8.80 o
   6  -1  10       19.32       16.12      8.35 o
   7  -1  10        0.64        2.07      5.71 o
  -3   0  10       36.17       39.74      9.82 o
  -2   0  10       16.42       12.75      6.84 o
  -1   0  10      106.11      112.99     12.36 o
   0   0  10        0.09        4.45      5.08 o
   1   0  10        5.70        2.90      6.44 o
   2   0  10        7.32        6.34      6.48 o
   3   0  10       16.79       29.08      6.94 o
   4   0  10        1.31        5.37      4.93 o
   5   0  10       36.16       31.34      9.36 o
   6   0  10       10.19       10.81      7.30 o
   7   0  10       13.83       25.97      7.75 o
   8   0  10        2.85        4.17      6.30 o
  -4   1  10       13.86       13.37      6.90 o
  -3   1  10       43.56       48.02     10.04 o
  -2   1  10       37.87       43.13     12.40 o
  -1   1  10       10.46       10.39      6.05 o
   0   1  10       19.74       19.22      6.87 o
   1   1  10        3.68        2.12      5.01 o
   2   1  10       92.67       95.79     10.54 o
   3   1  10       49.99       50.04      7.75 o
   4   1  10        2.09        1.58      3.76 o
   5   1  10       72.02       70.76     11.67 o
   6   1  10        4.25       12.30      7.54 o
   7   1  10        6.11       10.43      6.30 o
   8   1  10        1.78       -1.14      4.79 o
  -4   2  10        0.50       -0.09      5.41 o
  -3   2  10        0.04       -1.01      5.02 o
  -2   2  10        3.83        5.81      5.45 o
  -1   2  10        6.29        2.83      5.60 o
   0   2  10        0.22        0.39      5.28 o
   1   2  10        7.85        2.96      4.43 o
   2   2  10        0.90        4.89      4.51 o
   3   2  10        1.26        5.78      4.72 o
   4   2  10        0.46        2.36      4.05 o
   5   2  10       16.20       24.30      8.56 o
   6   2  10        5.99        5.89      4.37 o
   7   2  10        8.16       17.72      6.71 o
   8   2  10        5.26        8.77      5.65 o
   9   2  10        0.57       -5.05      5.05 o
  -4   3  10       69.48       71.84     11.46 o
  -3   3  10        0.05       -0.23      4.84 o
  -2   3  10        9.39       11.13      5.88 o
  -1   3  10        0.89       -0.75      4.35 o
   0   3  10       56.80       55.29     11.74 o
   1   3  10       10.07        6.17      6.19 o
   2   3  10        1.61       -0.84      4.72 o
   3   3  10       20.02       12.58      6.61 o
   4   3  10        2.47       -0.99      3.75 o
   5   3  10        0.85        2.89      3.33 o
   6   3  10       23.29       28.81      7.29 o
   7   3  10       37.95       48.94      8.74 o
   8   3  10       14.75       19.47      6.35 o
   9   3  10        2.21        3.13      5.61 o
  -4   4  10       26.45       27.02     10.77 o
  -3   4  10        0.66       -0.88      5.02 o
  -2   4  10      149.49      134.59     12.57 o
  -1   4  10       28.37       43.30      8.30 o
   0   4  10       17.23       21.73      6.37 o
   1   4  10       49.80       35.12     10.73 o
   2   4  10       24.59       30.84      5.91 o
   3   4  10      270.32      250.01     12.91 o
   4   4  10       13.79       12.86      4.33 o
   5   4  10        0.07        2.17      3.88 o
   6   4  10       96.44      108.69     10.98 o
   7   4  10       27.42       33.78      7.68 o
   8   4  10        2.77        7.95      5.32 o
   9   4  10        5.63        1.71      5.96 o
  -4   5  10        9.19        9.40      8.55 o
  -3   5  10        9.18        5.14      7.15 o
  -2   5  10       31.51       44.46      8.45 o
  -1   5  10      138.68      122.64     11.62 o
   0   5  10       24.99       27.54      6.87 o
   1   5  10       52.74       44.80      6.27 o
   2   5  10       16.26       26.95      6.26 o
   3   5  10       99.28       90.98      8.02 o
   4   5  10       42.45       43.81      7.03 o
   5   5  10       26.87       23.95      9.24 o
   6   5  10       34.80       39.79     16.87 o
   7   5  10       16.94       20.68      8.51 o
   8   5  10        1.64        4.88      7.28 o
   9   5  10        7.37        9.06      6.73 o
  -4   6  10       18.76       25.95     10.53 o
  -3   6  10      158.08      144.96     14.35 o
  -2   6  10       19.24       22.63      6.96 o
  -1   6  10        1.76        1.77      4.63 o
   0   6  10       14.04       18.37      5.99 o
   1   6  10      103.54      103.82     13.23 o
   2   6  10        5.14        2.02      3.73 o
   3   6  10        0.60        2.21      3.49 o
   4   6  10       76.86       68.57      8.03 o
   5   6  10        0.24        1.42      5.61 o
   6   6  10        2.86       -0.62      5.81 o
   7   6  10       40.43       31.06      9.57 o
   8   6  10       66.04       60.39     12.32 o
   9   6  10        0.36       -1.94      6.73 o
  -3   7  10       57.66       64.91     13.98 o
  -2   7  10       56.02       43.45     11.42 o
  -1   7  10        0.00        2.35      4.45 o
   0   7  10       31.83       26.56      5.86 o
   1   7  10       49.65       45.89      6.75 o
   2   7  10       53.49       54.04      6.12 o
   3   7  10        0.64        1.59      3.74 o
   4   7  10        4.44       -1.05      7.21 o
   5   7  10       24.17       23.46      8.63 o
   6   7  10       74.79       66.40     12.10 o
   7   7  10        0.82        7.47      7.13 o
   8   7  10        0.00       -1.31      6.72 o
   9   7  10        2.32        5.69      8.59 o
  -3   8  10        2.81       -0.40      7.30 o
  -2   8  10       13.04       24.63      9.84 o
  -1   8  10       10.72       12.41      5.83 o
   0   8  10       25.47       26.33      9.07 o
   1   8  10       22.45       15.32     10.16 o
   2   8  10       27.43       23.87      5.46 o
   3   8  10      150.32      170.41     12.43 o
   4   8  10        0.85       -2.39      5.56 o
   5   8  10        3.06        4.28      6.44 o
   6   8  10       17.22       20.57      8.52 o
   7   8  10       14.55       18.65      8.66 o
   8   8  10        0.38        2.65      7.25 o
   9   8  10        1.15        7.32      8.47 o
  -2   9  10        6.01        5.56      8.11 o
  -1   9  10       26.83       34.84      8.50 o
   0   9  10       65.14       74.85     10.04 o
   1   9  10       83.62      104.46     16.75 o
   2   9  10        0.63       -0.18      4.18 o
   3   9  10        0.98        3.89      5.99 o
   4   9  10        6.70       14.95      7.39 o
   5   9  10        2.41        3.30      6.44 o
   6   9  10        8.17        6.46      7.16 o
   7   9  10        3.82        7.11      7.54 o
   8   9  10        0.26       -1.42      6.99 o
  -1  10  10        5.06        3.66      6.66 o
   0  10  10        0.30        0.22      5.19 o
   1  10  10       29.73       24.70     10.20 o
   2  10  10        0.25        3.93     11.80 o
   3  10  10       41.27       35.50     10.16 o
   4  10  10       29.04       15.34      8.05 o
   5  10  10        0.11        1.24      6.73 o
   6  10  10       14.61       21.85      9.93 o
   7  10  10        5.16        5.50      7.96 o
   1  11  10       50.21       57.28     13.17 o
   2  11  10       12.82       13.22      9.31 o
   3  11  10        2.92       -0.72     10.97 o
   4  11  10       84.69      105.18     19.97 o
   5  11  10       38.58       57.30     12.72 o
   2  -2  11        0.02       -0.56      7.33 o
   0  -1  11        0.00        2.70      6.06 o
   1  -1  11        0.26       -3.12      6.67 o
   2  -1  11        0.19        0.27      6.98 o
   3  -1  11       66.68       87.11     19.61 o
   4  -1  11        0.23        0.72      9.78 o
   5  -1  11        0.02        8.82     11.33 o
  -1   0  11        2.10        1.91      6.27 o
   0   0  11       13.08       12.86      7.34 o
   1   0  11       14.57       22.88      7.63 o
   2   0  11       33.34       23.24      9.52 o
   3   0  11       19.63       17.02      8.47 o
   4   0  11       12.10       22.29     14.07 o
   5   0  11       19.25       10.95      7.22 o
   6   0  11       61.65       68.28     13.44 o
  -2   1  11       44.81       62.79     13.87 o
  -1   1  11       45.74       49.48     12.34 o
   0   1  11       54.79       80.12     11.39 o
   1   1  11        6.85        7.33      5.83 o
   2   1  11        7.33       12.57      6.36 o
   3   1  11       60.31       86.68     12.83 o
   4   1  11        1.48        5.06      6.03 o
   5   1  11      238.33      278.78     20.79 o
   6   1  11       35.68       34.36     10.51 o
   7   1  11        1.21        3.83      7.18 o
  -2   2  11       81.68       86.96     14.65 o
  -1   2  11       13.89       27.64      9.99 o
   0   2  11       27.87       29.19      9.54 o
   1   2  11       22.77       31.24      9.61 o
   2   2  11       77.04       82.28     13.58 o
   3   2  11        0.01        1.14      4.44 o
   4   2  11       17.99       17.99      6.27 o
   5   2  11        5.37       14.05      7.78 o
   6   2  11       17.05       40.40     10.78 o
   7   2  11      139.89      159.82     17.85 o
   8   2  11        0.73        1.42      5.22 o
  -3   3  11        3.36        1.43      5.99 o
  -2   3  11       74.22       65.87     10.96 o
  -1   3  11        2.10        6.86      7.08 o
   0   3  11       21.74       22.13      8.93 o
   1   3  11        1.92        1.41      6.03 o
   2   3  11        6.27        8.99      8.94 o
   3   3  11       48.60       74.35     11.88 o
   4   3  11       16.62        9.77      6.27 o
   5   3  11       29.42       28.46      8.36 o
   6   3  11       35.44       35.67      8.39 o
   7   3  11       53.74       48.50      9.61 o
   8   3  11       10.81        9.61      6.65 o
  -3   4  11        3.51        4.63      6.12 o
  -2   4  11        9.71        5.46      5.55 o
  -1   4  11        7.29        1.97      6.56 o
   0   4  11       13.21       12.90      7.50 o
   1   4  11       35.68       35.47      9.90 o
   2   4  11        0.91        3.64      5.75 o
   3   4  11        8.78       13.62      7.01 o
   4   4  11      107.68       89.16     12.14 o
   5   4  11        1.76        0.34      4.23 o
   6   4  11       18.43       20.16      8.70 o
   7   4  11       18.93       21.62      7.43 o
   8   4  11       52.56       72.73      9.39 o
  -3   5  11        0.00        0.43      7.21 o
  -2   5  11        0.04       -1.50      4.96 o
  -1   5  11        4.16        4.63      5.26 o
   0   5  11       17.59       27.86      7.46 o
   1   5  11        0.82       -3.68      5.07 o
   2   5  11       71.15       77.99     11.99 o
   3   5  11       97.59       99.01     12.64 o
   4   5  11        1.14        8.06      4.05 o
   5   5  11        0.09       -3.28      5.60 o
   6   5  11        9.11       17.69      8.25 o
   7   5  11       42.56       44.01     11.00 o
   8   5  11       41.66       54.31     12.63 o
  -2   6  11        6.92       12.77      8.11 o
  -1   6  11        2.91        0.22      4.80 o
   0   6  11       47.79       56.22      9.21 o
   1   6  11        9.51        3.07      6.86 o
   2   6  11       25.36       15.41      5.81 o
   3   6  11        3.28        4.82      4.07 o
   4   6  11        4.15        3.88      4.05 o
   5   6  11        2.84        3.22      5.80 o
   6   6  11       84.56       93.79     13.80 o
   7   6  11       38.69       45.10     11.40 o
   8   6  11       13.17       15.21      9.16 o
  -2   7  11       12.95       20.34      9.33 o
  -1   7  11       72.42       79.44     11.44 o
   0   7  11        8.10       14.69      5.51 o
   1   7  11        1.40       -0.43      3.60 o
   2   7  11       86.10       93.54      8.74 o
   3   7  11       32.41       30.81      6.07 o
   4   7  11       36.91       40.21     10.15 o
   5   7  11        0.74        0.73      6.55 o
   6   7  11        8.46       -1.47      6.24 o
   7   7  11       65.68       73.83     13.49 o
   8   7  11      198.26      224.05     21.16 o
  -1   8  11       14.87       19.81      9.81 o
   0   8  11       63.16       76.36     13.17 o
   1   8  11       14.01       22.55      6.86 o
   2   8  11       64.52       77.40      9.98 o
   3   8  11       24.35       21.03      6.77 o
   4   8  11        0.04       -1.14      5.87 o
   5   8  11        0.00        0.87      6.29 o
   6   8  11       62.93       86.17     13.94 o
   7   8  11       32.50       27.79     10.55 o
   8   8  11       14.43        1.97      7.70 o
   0   9  11        6.23       10.34      8.17 o
   1   9  11        8.38        7.84      7.42 o
   2   9  11        1.07        4.02      5.63 o
   3   9  11        0.56        1.73      7.01 o
   4   9  11        5.86        1.06      6.76 o
   5   9  11       11.57       18.07      8.83 o
   6   9  11       12.01       12.01      8.53 o
   7   9  11        3.38        9.67     11.03 o
   1  10  11       21.15       32.19     16.69 o
   3  10  11        0.30        3.53      6.87 o
   4  10  11        0.21       -2.06      6.81 o
   5  10  11       11.09        9.23      8.21 o
   6  10  11        1.75       -0.74      7.85 o
   1   1  12       50.29       68.69     11.61 o
   2   1  12       72.16       91.77     12.32 o
   3   1  12       12.50       19.51      9.48 o
   4   1  12       18.29       22.41     14.43 o
   5   1  12        1.69        3.93     11.09 o
   0   2  12       12.21       14.74      8.72 o
   1   2  12       13.53       10.52      8.11 o
   2   2  12       26.80       31.70     10.20 o
   3   2  12       18.20       38.77     10.85 o
   4   2  12        7.99        8.89      7.58 o
   5   2  12        2.09       -0.90      4.81 o
   6   2  12        3.14        0.55      7.16 o
  -1   3  12        7.85       14.87      8.99 o
   0   3  12       24.10       27.19     10.45 o
   1   3  12      179.72      184.70     18.88 o
   2   3  12        1.79        7.21      7.42 o
   3   3  12      102.46      126.60     15.49 o
   4   3  12        6.61       12.74      7.58 o
   5   3  12        1.52        4.69      6.69 o
   6   3  12       47.70       53.65     18.36 o
   7   3  12        6.31        9.86      8.30 o
  -1   4  12      146.83      184.92     27.48 o
   0   4  12      159.29      192.25     19.38 o
   1   4  12       33.16       40.45     11.02 o
   2   4  12        0.08        0.26      5.92 o
   3   4  12        5.87        3.23      6.32 o
   4   4  12       10.76        2.11      6.27 o
   5   4  12       34.81       57.34     17.88 o
   6   4  12        0.48        5.70      8.29 o
   7   4  12        6.41        5.95     12.16 o
  -1   5  12        5.83        8.27      6.13 o
   0   5  12       28.35       27.83     10.54 o
   1   5  12        2.96       10.03      7.31 o
   2   5  12        7.52       10.37      7.57 o
   3   5  12       69.59       65.96     11.88 o
   4   5  12        6.77        3.10      6.15 o
   5   5  12       17.68       14.92      8.58 o
   6   5  12       32.90       40.69     13.47 o
   7   5  12       14.04        3.58     10.61 o
  -1   6  12       14.04       13.50      7.27 o
   0   6  12       63.66       51.41      9.56 o
   1   6  12       12.42        9.26      8.05 o
   2   6  12       51.24       60.33     11.74 o
   3   6  12       30.40       31.04      9.40 o
   4   6  12       35.20       50.79     16.81 o
   5   6  12        1.32        3.24      9.18 o
   6   6  12       63.00       80.96     16.03 o
   7   6  12       13.54       11.05      8.70 o
   0   7  12      122.28      136.56     11.75 o
   1   7  12        7.94       14.45      6.79 o
   2   7  12       54.82       51.50     11.42 o
   3   7  12        0.13        5.88      6.95 o
   4   7  12        1.09        2.50      5.46 o
   5   7  12       11.10        7.28      7.61 o
   6   7  12       46.28       64.98     12.98 o
   7   7  12        0.35        3.13      7.33 o
   1   8  12        1.50        4.11      5.73 o
   2   8  12       21.50       33.50     13.95 o
   3   8  12        0.64        0.16      6.75 o
   4   8  12       55.47       83.87     13.70 o
   5   8  12       21.45       23.26      9.71 o
   6   8  12       39.40       41.30     11.92 o
   2   9  12       32.42       41.54     11.08 o
   3   9  12       12.16       21.25      9.17 o
   4   9  12      107.55      129.95     18.84 o
   5   9  12       11.35        8.64      8.77 o
   3   4  13       13.74       17.07      9.12 o
   4   4  13       34.38       47.67     12.03 o
   3   5  13       11.16       26.79      9.68 o
   4   5  13        2.22        5.36     10.73 o
   3   6  13        0.03       -1.40      6.70 o
   4   6  13        0.87       11.56     11.80 o
 
